# Supplementary material for: An ANIr-based methodology to determine if two sequence-discrete populations are identical and identify cosmopolitan prokaryotic populations
Source: ISME Commun. 2026 Mar 21;6(1):ycag068. doi: 10.1093/ismeco/ycag068 (PMC13098170; doi:10.1093/ismeco/ycag068)
Supplement: ycag068_Supplemental_Files — The Supplementary online material includes additional details on the code developed and the metagenomes used to those mentioned above. [file ycag068_supplemental_files.zip]

Archive with 3 entries (3 files):
- 07b_GoM-Abundance-supplement_ycag068.pdf
- SupFile-01-MetagenomeSamples_ycag068.xlsx
- SupFile-02-SigDiffGenes_ycag068.xlsx
