# Supplementary material for: An ANIr-based methodology to determine if two sequence-discrete populations are identical and identify cosmopolitan prokaryotic populations
Source: ISME Commun. 2026 Mar 21;6(1):ycag068. doi: 10.1093/ismeco/ycag068 (PMC13098170; doi:10.1093/ismeco/ycag068)
Supplement: ycag068_Supplemental_Files — The Supplementary online material includes additional details on the code developed and the metagenomes used to those mentioned above. [file ycag068_supplemental_files.zip › SupFile-01-MetagenomeSamples_ycag068.xlsx]

## Sheet: Sheet1
Sample Name	Acession	Ocean	Study	Cruise	Station	Date	Month	Depth (m)	Temp (C)	Salinity (PSU)	Density (σt)	File Size (Gb)
GoM_EN51_0003m_xxxx	SRX1123559	Gulf Of Mexico	This study	GoM	EN5	NaN	NaN	3	27.1768	36.2236	23.5829	5.1
GoM_EN52_0021m_xxxx	SRX1123950	Gulf Of Mexico	This study	GoM	EN5	NaN	NaN	21	26.1485	36.3604	24.0135	5.5
GoM_EN53_0088m_xxxx	SRX1124014	Gulf Of Mexico	This study	GoM	EN5	NaN	NaN	88	21.1744	36.5006	25.5889	5
GoM_EN54_0150m_xxxx	SRX1124015	Gulf Of Mexico	This study	GoM	EN5	NaN	NaN	150	15.8635	36.0784	26.609	4.4
GoM_EN55_0300m_xxxx	SRX1124027	Gulf Of Mexico	This study	GoM	EN5	NaN	NaN	300	11.4566	35.4098	27.0105	3.6
GoM_EN56_0600m_xxxx	SRX1124028	Gulf Of Mexico	This study	GoM	EN5	NaN	NaN	600	7.1731	34.9242	27.3348	5.3
GoM_EN57_1000m_xxxx	SRX1124030	Gulf Of Mexico	This study	GoM	EN5	NaN	NaN	1000	4.9902	34.9261	27.6179	4.9
GoM_EN58_1470m_xxxx	SRX1124031	Gulf Of Mexico	This study	GoM	EN5	NaN	NaN	1470	4.2832	34.9595	27.7238	4.6
GoM_EN59_2170m_xxxx	SRX1124034	Gulf Of Mexico	This study	GoM	EN5	NaN	NaN	2107	4.2532	34.965	27.7314	5.1
TAR_st142_005m_ERR599136	ERR599136	Gulf Of Mexico	TARA	TARA	Station 142	2012-01-09	January	5	24.9656	36.1937	24.2542	5.8
TAR_st142_125m_ERR599100	ERR599100	Gulf Of Mexico	TARA	TARA	Station 142	2012-01-09	January	125	24.9488	36.1722	24.2431	5.7
TAR_st142_640m_ERR598985	ERR598985	Gulf Of Mexico	TARA	TARA	Station 142	2012-01-10	January	640	9.75626	35.1657	27.1229	5.6
ATL_S0072_0040m_SRR5788068	SRR5788068	North Atlantic	Geotraces	GA03	Station 20	2011-12-03	December	40	25.324	37.395	25.0526	5.6
ATL_S0074_0100m_SRR5788062	SRR5788062	North Atlantic	Geotraces	GA03	Station 20	2011-12-03	December	100	22.44	37.315	25.8525	5.6
ATL_S0076_0184m_SRR5788204	SRR5788204	North Atlantic	Geotraces	GA03	Station 20	2011-12-03	December	184	18.195	36.589	26.441	5.6
ATL_S0078_0301m_SRR5788213	SRR5788213	North Atlantic	Geotraces	GA03	Station 20	2011-12-03	December	301	16.057	36.228	26.6795	5.6
ATL_S0080_0500m_SRR5788215	SRR5788215	North Atlantic	Geotraces	GA03	Station 20	2011-12-03	December	500	12.725	35.718	27.0047	5.6
ATL_S0081_1055m_SRR5788228	SRR5788228	North Atlantic	Geotraces	GA03	Station 20	2011-12-03	December	1055	6.143	35.002	27.5359	5.5
TAR_ATLx_005m_ERR598963	ERR598963	North Atlantic	TARA	TARA	Station 149	2012-03-01	March	5	18.7327	36.4072	26.1657	5.5
TAR_ATLx_040m_ERR598996	ERR598996	North Atlantic	TARA	TARA	Station 150	2012-03-05	March	40	17.6636	36.2402	26.3055	5.7
TAR_ATLx_080m_ERR598986	ERR598986	North Atlantic	TARA	TARA	Station 151	2012-03-09	March	80	16.7511	36.1629	26.4666	5.7
TAR_ATLx_250m_ERR598958	ERR598958	North Atlantic	TARA	TARA	Station 148	2012-02-27	February	250	18.169	36.5637	26.4281	5.7
TAR_ATLx_740m_ERR598964	ERR598964	North Atlantic	TARA	TARA	Station 149	2012-03-01	March	740	10.5654	35.3752	27.1462	5.5
TAR_st072_005m_ERR598984	ERR598984	South Atlantic	TARA	TARA	Station 72	2010-10-05	October	5	25.0262	36.4232	24.4093	5.5
TAR_st072_100m_ERR599133	ERR599133	South Atlantic	TARA	TARA	Station 72	2010-10-05	October	100	24.1127	36.6033	24.8221	5.4
TAR_st072_800m_ERR599005	ERR599005	South Atlantic	TARA	TARA	Station 72	2010-10-06	October	800	4.67387	34.4726	27.2941	5.3
HOT_xx_0025m_SRR5002333	SRR5002333	North Pacific	HOT	HOT	HOT	2011-05-09	May	25	24.35	35.302	23.7657	5.4
HOT_xx_0075m_SRR5002338	SRR5002338	North Pacific	HOT	HOT	HOT	2011-05-09	May	75	23.08	35.38	24.1987	5.4
HOT_xx_0125m_SRR5002358	SRR5002358	North Pacific	HOT	HOT	HOT	2011-05-10	May	125	21.25	35.335	24.6806	5.5
HOT_xx_0200m_SRR5002379	SRR5002379	North Pacific	HOT	HOT	HOT	2011-05-10	May	200	17.93	34.893	25.2073	5.4
HOT_xx_0500m_SRR5002345	SRR5002345	North Pacific	HOT	HOT	HOT	2011-05-10	May	500	7.06	34.09	26.6937	5.4
HOT_xx_0770m_SRR5002308	SRR5002308	North Pacific	HOT	HOT	HOT	2011-05-10	May	770	5.1	34.358	27.1547	5.4
HOT_xx_1000m_SRR5002320	SRR5002320	North Pacific	HOT	HOT	HOT	2011-05-10	May	1000	4.11	34.503	27.3793	5.3
PAC_GT15_0014m_SRR5788171	SRR5788171	South Pacific	Geotraces	GP13	GT15	2011-06-17	June	14	19.267	35.484	25.3225	5.1
PAC_GT15_0051m_SRR5788177	SRR5788177	South Pacific	Geotraces	GP13	GT15	2011-06-17	June	51	19.272	35.483	25.3205	5.6
PAC_GT15_0100m_SRR5788148	SRR5788148	South Pacific	Geotraces	GP13	GT15	2011-06-17	June	100	18.326	35.48	25.5587	5.5
PAC_GT15_0202m_SRR5788151	SRR5788151	South Pacific	Geotraces	GP13	GT15	2011-06-17	June	202	15.273	35.242	26.0981	5.6
PAC_GT15_1008m_SRR5788150	SRR5788150	South Pacific	Geotraces	GP13	GT15	2011-06-17	June	1008	4.949	34.315	27.138	5.6
PAC_GT15_5601m_SRR5788153	SRR5788153	South Pacific	Geotraces	GP13	GT15	2011-06-17	June	5601	1.153	34.708	27.8004	5.6
