# Supplementary material for: An ANIr-based methodology to determine if two sequence-discrete populations are identical and identify cosmopolitan prokaryotic populations
Source: ISME Commun. 2026 Mar 21;6(1):ycag068. doi: 10.1093/ismeco/ycag068 (PMC13098170; doi:10.1093/ismeco/ycag068)
Supplement: ycag068_Supplemental_Files — The Supplementary online material includes additional details on the code developed and the metagenomes used to those mentioned above. [file ycag068_supplemental_files.zip › SupFile-02-SigDiffGenes_ycag068.xlsx]

## Sheet: Overview
Higher in Target Sample (Figure 5 A)	Count			Higher in Test Samples (Figure 5 B-E)	Count
uncharacterized protein	34			NA	36
NA	25			uncharacterized protein	34
No match found	23			No match found	19
pts system mannitol-specific eiic component	3			phosphomannomutase/phosphoglucomutase	3
oxidoreductase domain-containing protein	3			pyruvate, water dikinase	3
beta_helix domain-containing protein	3			thioredoxin domain-containing protein	3
d-2-hydroxyacid dehydrogenase	3			dna polymerase ii large subunit (dpb1)	3
phosphoenolpyruvate--protein phosphotransferase	2			50s ribosomal protein l6	2
prd domain-containing protein	2			duf357 domain-containing protein	2
cchc-type domain-containing protein	2			ketoacyl-acp synthase iii	2
lrp/asnc family transcriptional regulator	2			5-(carboxyamino)imidazole ribonucleotide mutase	2
abc-f type ribosomal protection protein	2			geranylgeranylglyceryl/heptaprenylglyceryl phosphate synthase	2
aldehyde dehydrogenase	2			vkc domain-containing protein	2
aaa_16 domain-containing protein	2			oligosaccharyl transferase	2
glutamine amidotransferase type-2 domain-containing protein	2			2-aminomuconate deaminase	1
bph_2 domain-containing protein	2			lrp/asnc family transcriptional regulator	1
pts sugar transporter subunit iia	2			lipid-transfer protein	1
orotidine 5'-phosphate decarboxylase	2			is5 family transposase	1
30s ribosomal protein s14	1			epimerase	1
phosphomannomutase/phosphoglucomutase	1			beta_helix domain-containing protein	1
ketoacyl-acp synthase iii	1			d-2-hydroxyacid dehydrogenase	1
pyruvate, water dikinase	1			glutamine transport system permease protein glnp	1
acidppc domain-containing protein	1			3-phosphoglycerate dehydrogenase	1
mts domain-containing protein	1			ef-hand domain-containing protein	1
atp-synt_c domain-containing protein	1			acidppc domain-containing protein	1
dna polymerase ii large subunit (dpb1)	1			atp-grasp domain-containing protein	1
pkd domain-containing protein	1			mastigoneme-like protein	1
peptidase m60 domain-containing protein	1			oligopeptide transport atp-binding protein appd (abc.pe.a)	1
oligopeptide transport atp-binding protein appd (abc.pe.a)	1			nadh-quinone oxidoreductase subunit j	1
n6_n4_mtase domain-containing protein	1			sufc protein atp-binding protein (sufc)	1
aminotransferase class i/ii-fold pyridoxal phosphate-dependent enzyme	1			v-type atp synthase subunit f	1
transporter	1			acyl-coa dehydrogenase family protein	1
abc transporter atp-binding protein	1			peptidase m60 domain-containing protein	1
duf4287 domain-containing protein	1			mfs domain-containing protein	1
tigr00266 family protein	1			glutamine-hydrolyzing carbamoyl-phosphate synthase small subunit	1
mur_ligase_m domain-containing protein	1			v-type atp synthase subunit i	1
lipid-transfer protein	1			oligopeptide abc transporter permease (oppc)	1
endo3c domain-containing protein	1			cupin	1
thioredoxin domain-containing protein	1			dna-3-methyladenine glycosylase 2 family protein	1
glyco_trans_4-like_n domain-containing protein	1
upf0145 protein cxx70_11340	1			Total:	140
zf-tfiib domain-containing protein	1			Total Hypothetical Genes (NA, No match found, uncharacterized protein):	89
pa14 domain-containing protein	1
geranylgeranylglyceryl/heptaprenylglyceryl phosphate synthase	1			Hypothetical (%):	63.5714
n-acetyltransferase domain-containing protein	1
glutamine transport system permease protein glnp	1
mfs domain-containing protein	1
fructose 1-phosphate kinase	1
transposase	1
Total:	147
Total Hypothetical Genes (NA, No match found, uncharacterized protein):	82
Hypothetical (%):	55.7823

## Sheet: AvB-high
Gene	log(TAD/AVG) Diff	Target_Norm_TAD	Test_Norm_TAD	Target_TAD	Test_TAD	protein_id	product	ko_number	ko_product	taxonomy	function_go	compartment_go	process_go	interpro	pfam	ec_number	database
maxbin_EN_59_norm_006_scaffold_82_10	0.540806	0.79	0.46	27.07	14.64	WP_020448353.1	30s ribosomal protein s14	K02954	small subunit ribosomal protein S14	Archaea, Euryarchaeota, Diaforarchaea group, Thermoplasmata, Methanomassiliicoccales, Methanomassiliicoccaceae, Methanomassiliicoccus, Candidatus Methanomassiliicoccus intestinalis	NA	NA	NA	NA	NA	NA	refseq
maxbin_EN_59_norm_006_scaffold_601_5	0.496437	1.15	0.7	39.38	22.21	A0A075IAT5_9EURY	uncharacterized protein	NA	NA	Archaea; Euryarchaeota; environmental samples	NA	NA	NA	NA	NA		trembl
maxbin_EN_59_norm_006_scaffold_887_1	0.782759	0.35	0.16	12.15	4.91	WP_130503569.1	phosphomannomutase/phosphoglucomutase	K15778	phosphomannomutase / phosphoglucomutase [EC:5.4.2.8 5.4.2.2]	Bacteria, Proteobacteria, Gammaproteobacteria, Chromatiales, Ectothiorhodospiraceae, Halopeptonella, Halopeptonella vilamensis	NA	NA	NA	NA	NA	NA	refseq
maxbin_EN_59_norm_006_scaffold_975_3	0.534082	0.29	0.17	9.9	5.24	A0A382HDV8_9ZZZZ	uncharacterized protein	NA	NA	unclassified sequences; metagenomes; ecological metagenomes	NA	NA	NA	NA	NA		trembl
maxbin_EN_59_norm_006_scaffold_1370_1	1.26851	0.32	0.09	10.85	2.89	WP_094080694.1	ketoacyl-acp synthase iii	K00648	3-oxoacyl-[acyl-carrier-protein] synthase III [EC:2.3.1.180]	Bacteria, Fusobacteria, Fusobacteriales, Leptotrichiaceae, Leptotrichia, unclassified Leptotrichia, Leptotrichia sp. oral taxon 498	NA	NA	NA	NA	NA	NA	refseq
maxbin_EN_59_norm_006_scaffold_1642_2	0.81093	0.27	0.12	9.39	3.71	A0A3M2GF12_ACTSX	uncharacterized protein	NA	NA	Bacteria; Actinobacteria; Actinomycetales; Actinomycetaceae; Actinomyces	NA	GO:0016021	NA	NA	NA		trembl
maxbin_EN_59_norm_006_scaffold_1642_3	0.581922	0.34	0.19	11.64	5.97	WP_015946211.1	phosphoenolpyruvate--protein phosphotransferase	K08483	phosphotransferase system, enzyme I, PtsI [EC:2.7.3.9]	Bacteria, Proteobacteria, Deltaproteobacteria, Desulfovibrionales, Desulfovibrionaceae, Desulfovibrio, Desulfovibrio vulgaris	NA	NA	NA	NA	NA	NA	refseq
maxbin_EN_59_norm_006_scaffold_1642_4	0.538997	0.36	0.21	12.2	6.56	A0A6G2JRN5_9ACTN	prd domain-containing protein	NA	NA	Bacteria; Actinobacteria; Acidimicrobiia; Acidimicrobiales	GO:0008982	NA	GO:0009401 GO:0006355	IPR007737 IPR011608 IPR036634 IPR036095 IPR013011 IPR036390	PF05043 PF00874		trembl
maxbin_EN_59_norm_006_scaffold_1642_6	0.650588	0.23	0.12	8.02	3.85	A0A6L8AIQ8_9ACTN	pts system mannitol-specific eiic component	NA	NA	Bacteria; Actinobacteria; Acidimicrobiia; Acidimicrobiales; Acidimicrobiaceae	NA	NA	NA	IPR036095 IPR013011 IPR003501 IPR029503	PF02302	2.7.1.197	trembl
maxbin_EN_59_norm_006_scaffold_1704_6	0.556811	0.89	0.51	30.55	16	NA	NA	K02614	acyl-CoA thioesterase [EC:3.1.2.-]	NA	NA	NA	NA	NA	NA	NA	kofamscan
maxbin_EN_59_norm_006_scaffold_1771_2	0.510826	0.3	0.18	10.33	5.59	NA	NA	K01923	phosphoribosylaminoimidazole-succinocarboxamide synthase [EC:6.3.2.6]	NA	NA	NA	NA	NA	NA	NA	kofamscan
maxbin_EN_59_norm_006_scaffold_1960_5	0.77319	0.39	0.18	13.26	5.75	A0A381YT01_9ZZZZ	uncharacterized protein	NA	NA	unclassified sequences; metagenomes; ecological metagenomes	NA	NA	NA	NA	NA		trembl
maxbin_EN_59_norm_006_scaffold_2169_1	0.451985	0.55	0.35	18.81	11.08	A0A2V3I1Q6_9EURY	uncharacterized protein	NA	NA	Archaea; Euryarchaeota	NA	GO:0016021	GO:0055085	IPR010920 IPR006685 IPR011014 IPR023408	PF00924		trembl
maxbin_EN_59_norm_006_scaffold_2329_8	1.38629	0.32	0.08	11.11	2.55	A0A381S835_9ZZZZ	pyruvate, water dikinase	NA	NA	unclassified sequences; metagenomes; ecological metagenomes	GO:0005524 GO:0046872 GO:0008986	NA	GO:0006094 GO:0006090	IPR013815 IPR008279 IPR006319 IPR018274 IPR000121 IPR036637 IPR002192 IPR015813 IPR040442	PF00391 PF02896 PF01326	2.7.9.2	trembl
maxbin_EN_59_norm_006_scaffold_2523_3	1.13498	0.28	0.09	9.53	2.76	A0A2E6UUI7_9EURY	uncharacterized protein	NA	NA	Archaea; Euryarchaeota	NA	GO:0016021	NA	NA	NA		trembl
maxbin_EN_59_norm_006_scaffold_2814_6	0.526093	1.1	0.65	37.67	20.41	A0A2V3HRH7_9EURY	uncharacterized protein	NA	NA	Archaea; Euryarchaeota; Diaforarchaea group; Candidatus Poseidoniia; Candidatus Poseidoniales; Candidatus Thalassarchaeaceae; Candidatus Thalassarchaeum	NA	NA	NA	NA	NA		trembl
maxbin_EN_59_norm_006_scaffold_3376_3	1.13943	0.25	0.08	8.44	2.67	NA	NA	K01007	pyruvate, water dikinase [EC:2.7.9.2]	NA	NA	NA	NA	NA	NA	NA	kofamscan
maxbin_EN_59_norm_006_scaffold_3806_6	0.541597	0.55	0.32	18.93	10.03	NA	No match found	NA	NA	NA	NA	NA	NA	NA	NA	NA	NA
maxbin_EN_59_norm_006_scaffold_5667_6	0.559616	0.07	0	2.53	0	A0A382NSJ7_9ZZZZ	uncharacterized protein	NA	NA	unclassified sequences; metagenomes; ecological metagenomes	NA	NA	NA	NA	NA		trembl
maxbin_EN_59_norm_006_scaffold_5721_3	0.494696	0.41	0.25	13.9	7.95	A0A381SFI5_9ZZZZ	acidppc domain-containing protein	NA	NA	unclassified sequences; metagenomes; ecological metagenomes	NA	GO:0016021	NA	IPR036938 IPR000326	PF01569		trembl
maxbin_EN_59_norm_006_scaffold_5721_4	0.635989	0.17	0.09	5.99	2.74	NA	No match found	NA	NA	NA	NA	NA	NA	NA	NA	NA	NA
maxbin_EN_59_norm_006_scaffold_6991_1	0.753772	0.17	0.08	5.88	2.62	A0A382V0K5_9ZZZZ	uncharacterized protein	NA	NA	unclassified sequences; metagenomes; ecological metagenomes	NA	NA	NA	IPR036388 IPR036390	NA		trembl
maxbin_EN_59_norm_006_scaffold_7218_1	0.87294	0.79	0.33	27.25	10.43	NA	No match found	NA	NA	NA	NA	NA	NA	NA	NA	NA	NA
maxbin_EN_59_norm_006_scaffold_7343_1	0.649345	0.67	0.35	23.01	11.18	A0A432HIA4_9EURY	mts domain-containing protein	NA	NA	Archaea; Euryarchaeota; Diaforarchaea group; Candidatus Poseidoniia; Candidatus Poseidoniales; unclassified Candidatus Poseidoniales	GO:0008168 GO:0003676	NA	GO:0032259	IPR002052 IPR029063 IPR007848	PF05175		trembl
maxbin_EN_59_norm_006_scaffold_14244_1	1.02165	0.5	0.18	17.1	5.59	A0A2V3HQB5_9EURY	uncharacterized protein	NA	NA	Archaea; Euryarchaeota; Diaforarchaea group; Candidatus Poseidoniia; Candidatus Poseidoniales; Candidatus Thalassarchaeaceae; Candidatus Thalassarchaeum	NA	GO:0016021	NA	IPR002159	PF01130		trembl
maxbin_EN_59_norm_006_scaffold_14261_1	0.707332	0.71	0.35	24.18	11.15	A0A381WVC7_9ZZZZ	atp-synt_c domain-containing protein	NA	NA	unclassified sequences; metagenomes; ecological metagenomes	GO:0015078	GO:0016021 GO:0045263	GO:0015986	IPR000454 IPR002379 IPR035921	PF00137		trembl
maxbin_EN_59_norm_006_scaffold_15041_1	1.34373	0.46	0.12	15.87	3.9	A0A075GX22_9EURY	dna polymerase ii large subunit (dpb1)	NA	NA	Archaea; Euryarchaeota; environmental samples	GO:0003677 GO:0003887 GO:0004518	NA	GO:0006260	IPR004475 IPR016033	PF03833	2.7.7.7	trembl
maxbin_EN_59_norm_006_scaffold_15966_1	0.552447	1.39	0.8	47.49	25.14	NA	NA	K06989	aspartate dehydrogenase [EC:1.4.1.21]	NA	NA	NA	NA	NA	NA	NA	kofamscan
maxbin_EN_59_norm_006_scaffold_16067_1	0.619039	0.39	0.21	13.35	6.63	A0A381UNU0_9ZZZZ	pkd domain-containing protein	NA	NA	unclassified sequences; metagenomes; ecological metagenomes	NA	NA	NA	IPR013783 IPR022409 IPR000601 IPR035986 IPR018391 IPR002372 IPR011044 IPR011047 IPR015943 IPR001680	PF13360 PF00400		trembl
maxbin_EN_59_norm_006_scaffold_17981_1	0.56453	0.51	0.29	17.38	9.06	A0A075ICP0_9EURY	peptidase m60 domain-containing protein	NA	NA	Archaea; Euryarchaeota; environmental samples	NA	NA	NA	IPR013783 IPR035423 IPR042279 IPR031161	PF17291 PF13402		trembl
maxbin_EN_59_norm_006_scaffold_18904_2	0.650588	0.23	0.12	8.06	3.67	A0A075IAU8_9EURY	oligopeptide transport atp-binding protein appd (abc.pe.a)	NA	NA	Archaea; Euryarchaeota; environmental samples	GO:0005524 GO:0016887	GO:0016021	GO:0015833	IPR003593 IPR003439 IPR017871 IPR013563 IPR027417	PF00005 PF08352		trembl
maxbin_EN_59_norm_006_scaffold_20877_2	0.492476	0.36	0.22	12.49	6.98	A0A382YHH7_9ZZZZ	n6_n4_mtase domain-containing protein	NA	NA	unclassified sequences; metagenomes; ecological metagenomes	GO:0003677 GO:0008170	NA	GO:0006306	IPR002295 IPR002941 IPR002052 IPR029063	PF01555		trembl
maxbin_EN_59_norm_006_scaffold_21474_1	0.463961	1.32	0.83	45.33	26.28	NA	NA	K01972	DNA ligase (NAD+) [EC:6.5.1.2]	NA	NA	NA	NA	NA	NA	NA	kofamscan
maxbin_EN_59_norm_006_scaffold_24284_1	0.545511	0.88	0.51	30.13	15.94	E7C670_9ACTN	uncharacterized protein	NA	NA	Bacteria; Actinobacteria; marine Actinobacteria clade; environmental samples	NA	NA	NA	NA	NA		trembl
maxbin_EN_59_norm_006_scaffold_26893_5	0.847298	0.35	0.15	12.07	4.7	A0A381SB83_9ZZZZ	uncharacterized protein	NA	NA	unclassified sequences; metagenomes; ecological metagenomes	NA	GO:0016021	NA	NA	NA		trembl
maxbin_EN_59_norm_006_scaffold_28987_1	0.597133	1.29	0.71	44.18	22.48	WP_051321140.1	aminotransferase class i/ii-fold pyridoxal phosphate-dependent enzyme	K19715	8-amino-3,8-dideoxy-alpha-D-manno-octulosonate transaminase [EC:2.6.1.109]	Bacteria, Proteobacteria, Alphaproteobacteria, Rhizobiales, Rhizobiaceae, Rhizobium/Agrobacterium group, Rhizobium, Rhizobium mesoamericanum	NA	NA	NA	NA	NA	NA	refseq
maxbin_EN_59_norm_006_scaffold_47155_2	1.14513	0.44	0.14	14.92	4.39	NA	No match found	NA	NA	NA	NA	NA	NA	NA	NA	NA	NA

## Sheet: AvB-low
Gene	log(TAD/AVG) Diff	Target_Norm_TAD	Test_Norm_TAD	Target_TAD	Test_TAD	protein_id	product	ko_number	ko_product	taxonomy	function_go	compartment_go	process_go	interpro	pfam	ec_number	database
maxbin_EN_59_norm_006_scaffold_82_3	-0.53166	0.57	0.97	19.68	30.6	NA	NA	K02907	large subunit ribosomal protein L30	NA	NA	NA	NA	NA	NA	NA	kofamscan
maxbin_EN_59_norm_006_scaffold_82_8	-0.591678	0.57	1.03	19.52	32.38	WP_012997449.1	50s ribosomal protein l6	K02933	large subunit ribosomal protein L6	Archaea, Euryarchaeota, Diaforarchaea group, DHVE2 group, Aciduliprofundum, Aciduliprofundum boonei	NA	NA	NA	NA	NA	NA	refseq
maxbin_EN_59_norm_006_scaffold_123_25	-0.782095	0.43	0.94	14.62	29.54	NA	No match found	NA	NA	NA	NA	NA	NA	NA	NA	NA	NA
maxbin_EN_59_norm_006_scaffold_123_26	-0.530628	0.4	0.68	13.81	21.54	A0A2V3I1X6_9EURY	uncharacterized protein	NA	NA	Archaea; Euryarchaeota	NA	NA	NA	NA	NA		trembl
maxbin_EN_59_norm_006_scaffold_123_29	-0.449917	0.44	0.69	15.12	21.71	NA	No match found	NA	NA	NA	NA	NA	NA	NA	NA	NA	NA
maxbin_EN_59_norm_006_scaffold_298_24	-0.530628	0.1	0.17	3.47	5.47	A0A2V3I0L9_9EURY	uncharacterized protein	NA	NA	Archaea; Euryarchaeota	GO:0046912	NA	NA	IPR016142 IPR002020 IPR036969	PF00285		trembl
maxbin_EN_59_norm_006_scaffold_325_9	-0.477786	0.8	1.29	27.46	40.77	WP_082662461.1	duf357 domain-containing protein	K09728	uncharacterized protein	Archaea, Euryarchaeota, Diaforarchaea group, Thermoplasmata, Methanomassiliicoccales, Candidatus Methanomethylophilaceae, Candidatus Methanomethylophilus, unclassified Candidatus Methanomethylophilus, Candidatus Methanomethylophilus sp. 1R26	NA	NA	NA	NA	NA	NA	refseq
maxbin_EN_59_norm_006_scaffold_598_9	-0.549359	0.56	0.97	19.19	30.48	NA	NA	K01923	phosphoribosylaminoimidazole-succinocarboxamide synthase [EC:6.3.2.6]	NA	NA	NA	NA	NA	NA	NA	kofamscan
maxbin_EN_59_norm_006_scaffold_681_1	-0.480586	0.47	0.76	16.1	24.03	NA	NA	K03521	electron transfer flavoprotein beta subunit	NA	NA	NA	NA	NA	NA	NA	kofamscan
maxbin_EN_59_norm_006_scaffold_975_1	-0.916291	0.06	0.15	2.22	4.8	NA	NA	K00626	acetyl-CoA C-acetyltransferase [EC:2.3.1.9]	NA	NA	NA	NA	NA	NA	NA	kofamscan
maxbin_EN_59_norm_006_scaffold_975_2	-0.456758	0.19	0.3	6.39	9.42	A0A7C7PV13_9EURY	uncharacterized protein	NA	NA	Archaea; Euryarchaeota; Diaforarchaea group; Candidatus Poseidoniia; Candidatus Poseidoniales; unclassified Candidatus Poseidoniales	NA	NA	NA	NA	NA		trembl
maxbin_EN_59_norm_006_scaffold_1006_2	-0.646627	0.44	0.84	14.96	26.47	NA	NA	K02003	putative ABC transport system ATP-binding protein	NA	NA	NA	NA	NA	NA	NA	kofamscan
maxbin_EN_59_norm_006_scaffold_1006_3	-0.434286	0.57	0.88	19.59	27.9	NA	NA	K02004	putative ABC transport system permease protein	NA	NA	NA	NA	NA	NA	NA	kofamscan
maxbin_EN_59_norm_006_scaffold_1340_1	-0.535962	0.55	0.94	18.99	29.52	A0A432HID5_9EURY	uncharacterized protein	NA	NA	Archaea; Euryarchaeota; Diaforarchaea group; Candidatus Poseidoniia; Candidatus Poseidoniales; unclassified Candidatus Poseidoniales	NA	GO:0016021	NA	NA	NA		trembl
maxbin_EN_59_norm_006_scaffold_1394_1	-0.572519	0.44	0.78	15.04	24.52	WP_106889708.1	2-aminomuconate deaminase	K15067	2-aminomuconate deaminase [EC:3.5.99.5]	Bacteria, Proteobacteria, Gammaproteobacteria, Xanthomonadales, Rhodanobacteraceae, Ahniella, Ahniella affigens	NA	NA	NA	NA	NA	NA	refseq
maxbin_EN_59_norm_006_scaffold_2213_10	-0.800778	0.22	0.49	7.63	15.45	NA	No match found	NA	NA	NA	NA	NA	NA	NA	NA	NA	NA
maxbin_EN_59_norm_006_scaffold_2814_1	-0.456017	0.45	0.71	15.34	22.48	WP_048160420.1	lrp/asnc family transcriptional regulator	K03718	Lrp/AsnC family transcriptional regulator, regulator for asnA, asnC and gidA	Archaea, Euryarchaeota, Thermococci, Thermococcales, Thermococcaceae, Thermococcus, Thermococcus sibiricus	NA	NA	NA	NA	NA	NA	refseq
maxbin_EN_59_norm_006_scaffold_5667_5	-0.432133	0.74	1.14	25.24	35.92	A0A382TYN3_9ZZZZ	uncharacterized protein	NA	NA	unclassified sequences; metagenomes; ecological metagenomes	NA	NA	NA	IPR009000	NA		trembl
maxbin_EN_59_norm_006_scaffold_7870_2	-0.448025	0.69	1.08	23.5	34.18	NA	No match found	NA	NA	NA	NA	NA	NA	NA	NA	NA	NA
maxbin_EN_59_norm_006_scaffold_10315_1	-0.546544	0.44	0.76	15.12	23.85	NA	NA	K07488	transposase	NA	NA	NA	NA	NA	NA	NA	kofamscan
maxbin_EN_59_norm_006_scaffold_13066_2	-0.508005	0.71	1.18	24.5	37.15	A0A5N9EA06_9CHLR	lipid-transfer protein	NA	NA	Bacteria; Chloroflexi; SAR202 cluster	GO:0016747	NA	NA	IPR002155 IPR016039	NA		trembl
maxbin_EN_59_norm_006_scaffold_14512_2	-0.553885	0.5	0.87	17.16	27.35	A0A523ZGI4_9BACT	is5 family transposase	NA	NA	Bacteria; Candidatus Aerophobetes	NA	NA	NA	IPR025668 IPR008490	PF13586 PF05598		trembl
maxbin_EN_59_norm_006_scaffold_14526_1	-0.478737	0.57	0.92	19.66	29.1	NA	No match found	NA	NA	NA	NA	NA	NA	NA	NA	NA	NA
maxbin_EN_59_norm_006_scaffold_16221_1	-0.996333	0.96	2.6	33.04	82	NA	NA	K07497	putative transposase	NA	NA	NA	NA	NA	NA	NA	kofamscan
maxbin_EN_59_norm_006_scaffold_16221_2	-0.967036	0.73	1.92	24.88	60.62	NA	NA	K07483	transposase	NA	NA	NA	NA	NA	NA	NA	kofamscan
maxbin_EN_59_norm_006_scaffold_18398_2	-0.582396	1.86	3.33	63.74	104.86	A0A2E2DQ69_9CHLR	uncharacterized protein	NA	NA	Bacteria; Chloroflexi	GO:0043565 GO:0004803	NA	GO:0006313	IPR002514 IPR010921	PF01527		trembl
maxbin_EN_59_norm_006_scaffold_18398_3	-0.487703	1.05	1.71	35.95	54.06	NA	No match found	NA	NA	NA	NA	NA	NA	NA	NA	NA	NA
maxbin_EN_59_norm_006_scaffold_19939_2	-0.438255	0.6	0.93	20.45	29.44	A0A2V3I2V5_9EURY	epimerase	NA	NA	Archaea; Euryarchaeota	NA	GO:0016021	NA	IPR016040 IPR036291	PF13460		trembl
maxbin_EN_59_norm_006_scaffold_22670_2	-0.753772	0.48	1.02	16.45	32.29	NA	No match found	NA	NA	NA	NA	NA	NA	NA	NA	NA	NA
maxbin_EN_59_norm_006_scaffold_24236_1	-0.473519	0.71	1.14	24.21	35.96	A0A352UAY7_9CHLR	beta_helix domain-containing protein	NA	NA	Bacteria; Chloroflexi; Dehalococcoidia	NA	NA	NA	IPR039448 IPR006626 IPR012334 IPR011050	PF13229		trembl
maxbin_EN_59_norm_006_scaffold_24422_1	-0.441833	1.08	1.68	37.13	53.05	A0A432HM45_9EURY	d-2-hydroxyacid dehydrogenase	NA	NA	Archaea; Euryarchaeota; Diaforarchaea group; Candidatus Poseidoniia; Candidatus Poseidoniales; unclassified Candidatus Poseidoniales	GO:0051287	NA	GO:0055114	IPR006140 IPR036291	PF02826		trembl
maxbin_EN_59_norm_006_scaffold_25224_1	-0.492476	0.66	1.08	22.54	33.94	B3V6U9_9EURY	glutamine transport system permease protein glnp	NA	NA	Archaea; Euryarchaeota; Diaforarchaea group; Candidatus Poseidoniia; Candidatus Poseidoniales; environmental samples	NA	GO:0016021 GO:0005886	GO:0055085	IPR043429 IPR000515 IPR035906	PF00528		trembl
maxbin_EN_59_norm_006_scaffold_56830_1	-0.457137	2.64	4.17	90.46	131.36	NA	NA	K07497	putative transposase	NA	NA	NA	NA	NA	NA	NA	kofamscan
maxbin_EN_59_norm_006_scaffold_56830_2	-0.569011	2.27	4.01	77.93	126.41	A0A382NJM4_9ZZZZ	uncharacterized protein	NA	NA	unclassified sequences; metagenomes; ecological metagenomes	GO:0003677 GO:0004803	NA	GO:0006313	IPR009057 IPR002514	PF01527		trembl

## Sheet: AvC-high
Gene	log(TAD/AVG) Diff	Target_Norm_TAD	Test_Norm_TAD	Target_TAD	Test_TAD	protein_id	product	ko_number	ko_product	taxonomy	function_go	compartment_go	process_go	interpro	pfam	ec_number	database
maxbin_EN_59_norm_006_scaffold_123_27	0.77319	0.39	0.18	13.49	7.88	NA	No match found	NA	NA	NA	NA	NA	NA	NA	NA	NA	NA
maxbin_EN_59_norm_006_scaffold_123_28	1.81529	0.43	0.07	14.88	3.17	A0A2V3I2I1_9EURY	cchc-type domain-containing protein	NA	NA	Archaea; Euryarchaeota	GO:0003676 GO:0008270	NA	NA	IPR001878	NA		trembl
maxbin_EN_59_norm_006_scaffold_123_29	0.893818	0.44	0.18	15.12	7.97	NA	No match found	NA	NA	NA	NA	NA	NA	NA	NA	NA	NA
maxbin_EN_59_norm_006_scaffold_587_3	0.8141	0.79	0.35	27.13	15.95	NA	NA	K09760	DNA recombination protein RmuC	NA	NA	NA	NA	NA	NA	NA	kofamscan
maxbin_EN_59_norm_006_scaffold_640_1	0.708185	1.34	0.66	45.96	29.66	A0A075FHK2_9EURY	transporter	NA	NA	Archaea; Euryarchaeota; environmental samples	NA	GO:0016021	NA	IPR011969 IPR021109 IPR034122	NA		trembl
maxbin_EN_59_norm_006_scaffold_975_1	1.79176	0.06	0.01	2.22	0.57	NA	NA	K00626	acetyl-CoA C-acetyltransferase [EC:2.3.1.9]	NA	NA	NA	NA	NA	NA	NA	kofamscan
maxbin_EN_59_norm_006_scaffold_975_2	2.94444	0.19	0.01	6.39	0.62	A0A7C7PV13_9EURY	uncharacterized protein	NA	NA	Archaea; Euryarchaeota; Diaforarchaea group; Candidatus Poseidoniia; Candidatus Poseidoniales; unclassified Candidatus Poseidoniales	NA	NA	NA	NA	NA		trembl
maxbin_EN_59_norm_006_scaffold_1006_2	1.38629	0.44	0.11	14.96	5.11	NA	NA	K02003	putative ABC transport system ATP-binding protein	NA	NA	NA	NA	NA	NA	NA	kofamscan
maxbin_EN_59_norm_006_scaffold_1006_3	1.09861	0.57	0.19	19.59	8.73	NA	NA	K02004	putative ABC transport system permease protein	NA	NA	NA	NA	NA	NA	NA	kofamscan
maxbin_EN_59_norm_006_scaffold_1006_4	1.01983	0.61	0.22	20.85	10.04	A0A432HCW6_9EURY	abc transporter atp-binding protein	NA	NA	Archaea; Euryarchaeota; Diaforarchaea group; Candidatus Poseidoniia; Candidatus Poseidoniales; unclassified Candidatus Poseidoniales	GO:0005524 GO:0016887	NA	NA	IPR003593 IPR003439 IPR017871 IPR027417	PF00005		trembl
maxbin_EN_59_norm_006_scaffold_1340_1	1.29928	0.55	0.15	18.99	6.95	A0A432HID5_9EURY	uncharacterized protein	NA	NA	Archaea; Euryarchaeota; Diaforarchaea group; Candidatus Poseidoniia; Candidatus Poseidoniales; unclassified Candidatus Poseidoniales	NA	GO:0016021	NA	NA	NA		trembl
maxbin_EN_59_norm_006_scaffold_1429_6	0.847298	0.98	0.42	33.6	18.7	A0A7C7PL02_9BACT	duf4287 domain-containing protein	NA	NA	Bacteria; Gemmatimonadetes	NA	NA	NA	NA	NA		trembl
maxbin_EN_59_norm_006_scaffold_2814_1	1.60944	0.45	0.09	15.34	4.15	WP_048160420.1	lrp/asnc family transcriptional regulator	K03718	Lrp/AsnC family transcriptional regulator, regulator for asnA, asnC and gidA	Archaea, Euryarchaeota, Thermococci, Thermococcales, Thermococcaceae, Thermococcus, Thermococcus sibiricus	NA	NA	NA	NA	NA	NA	refseq
maxbin_EN_59_norm_006_scaffold_3509_3	0.838329	0.74	0.32	25.49	14.32	A0A2V3I391_9EURY	tigr00266 family protein	NA	NA	Archaea; Euryarchaeota	NA	NA	NA	IPR002838 IPR036983 IPR016031	PF01987		trembl
maxbin_EN_59_norm_006_scaffold_4250_5	1.0068	0.52	0.19	17.79	8.76	NA	NA	K01004	phosphatidylcholine synthase [EC:2.7.8.24]	NA	NA	NA	NA	NA	NA	NA	kofamscan
maxbin_EN_59_norm_006_scaffold_4250_6	0.693147	0.64	0.32	21.8	14.46	A0A075IGR6_9EURY	oxidoreductase domain-containing protein	NA	NA	Archaea; Euryarchaeota; environmental samples	GO:0016705	NA	NA	IPR022290 IPR011251 IPR036661	PF00296		trembl
maxbin_EN_59_norm_006_scaffold_6991_1	0.753772	0.17	0.08	5.88	3.69	A0A382V0K5_9ZZZZ	uncharacterized protein	NA	NA	unclassified sequences; metagenomes; ecological metagenomes	NA	NA	NA	IPR036388 IPR036390	NA		trembl
maxbin_EN_59_norm_006_scaffold_7129_2	1.25276	0.28	0.08	9.71	3.75	A0A520UWW2_9EURY	mur_ligase_m domain-containing protein	NA	NA	Archaea; Euryarchaeota; Diaforarchaea group; Candidatus Poseidoniia; Candidatus Poseidoniales; unclassified Candidatus Poseidoniales	GO:0005524 GO:0046872 GO:0004326	NA	NA	IPR001645 IPR018109 IPR036565 IPR036615 IPR013221	PF08245		trembl
maxbin_EN_59_norm_006_scaffold_7218_5	1.08904	1.04	0.35	35.65	15.92	WP_009611183.1	abc-f type ribosomal protection protein	K06158	ATP-binding cassette, subfamily F, member 3	Bacteria, Firmicutes, Clostridia, Thermoanaerobacterales, Thermoanaerobacteraceae, Caldanaerobacter, Caldanaerobacter subterraneus	NA	NA	NA	NA	NA	NA	refseq
maxbin_EN_59_norm_006_scaffold_7870_2	0.832909	0.69	0.3	23.5	13.37	NA	No match found	NA	NA	NA	NA	NA	NA	NA	NA	NA	NA
maxbin_EN_59_norm_006_scaffold_8535_1	1.46634	0.26	0.06	8.83	2.85	NA	No match found	NA	NA	NA	NA	NA	NA	NA	NA	NA	NA
maxbin_EN_59_norm_006_scaffold_10342_5	0.893818	0.44	0.18	15.18	8.09	WP_111844543.1	aldehyde dehydrogenase	K10217	aminomuconate-semialdehyde/2-hydroxymuconate-6-semialdehyde dehydrogenase [EC:1.2.1.32 1.2.1.85]	Bacteria, Bacteroidetes, Flavobacteriia, Flavobacteriales, Flavobacteriaceae, Aequorivita, Aequorivita antarctica	NA	NA	NA	NA	NA	NA	refseq
maxbin_EN_59_norm_006_scaffold_13066_2	0.736319	0.71	0.34	24.5	15.14	A0A5N9EA06_9CHLR	lipid-transfer protein	NA	NA	Bacteria; Chloroflexi; SAR202 cluster	GO:0016747	NA	NA	IPR002155 IPR016039	NA		trembl
maxbin_EN_59_norm_006_scaffold_15862_3	0.900787	0.96	0.39	32.85	17.74	A0A2V3HK06_9EURY	uncharacterized protein	NA	NA	Archaea; Euryarchaeota	NA	NA	NA	NA	NA		trembl
maxbin_EN_59_norm_006_scaffold_16221_1	1.03799	0.96	0.34	33.04	15.25	NA	NA	K07497	putative transposase	NA	NA	NA	NA	NA	NA	NA	kofamscan
maxbin_EN_59_norm_006_scaffold_16221_2	0.958255	0.73	0.28	24.88	12.53	NA	NA	K07483	transposase	NA	NA	NA	NA	NA	NA	NA	kofamscan
maxbin_EN_59_norm_006_scaffold_18398_1	1.43508	0.42	0.1	14.44	4.4	A0A2E2DV92_9CHLR	aaa_16 domain-containing protein	NA	NA	Bacteria; Chloroflexi	NA	NA	NA	IPR041664 IPR027417	PF13191		trembl
maxbin_EN_59_norm_006_scaffold_18398_2	0.831298	1.86	0.81	63.74	36.65	A0A2E2DQ69_9CHLR	uncharacterized protein	NA	NA	Bacteria; Chloroflexi	GO:0043565 GO:0004803	NA	GO:0006313	IPR002514 IPR010921	PF01527		trembl
maxbin_EN_59_norm_006_scaffold_18398_4	0.832567	2.92	1.27	100	57.23	NA	No match found	NA	NA	NA	NA	NA	NA	NA	NA	NA	NA
maxbin_EN_59_norm_006_scaffold_22670_1	1.05605	0.69	0.24	23.75	10.72	A0A432JD07_9CHLR	glutamine amidotransferase type-2 domain-containing protein	NA	NA	Bacteria; Chloroflexi	NA	NA	NA	IPR017932 IPR029055	NA		trembl
maxbin_EN_59_norm_006_scaffold_24236_1	1.37231	0.71	0.18	24.21	8.04	A0A352UAY7_9CHLR	beta_helix domain-containing protein	NA	NA	Bacteria; Chloroflexi; Dehalococcoidia	NA	NA	NA	IPR039448 IPR006626 IPR012334 IPR011050	PF13229		trembl
maxbin_EN_59_norm_006_scaffold_24422_1	0.85349	1.08	0.46	37.13	20.78	A0A432HM45_9EURY	d-2-hydroxyacid dehydrogenase	NA	NA	Archaea; Euryarchaeota; Diaforarchaea group; Candidatus Poseidoniia; Candidatus Poseidoniales; unclassified Candidatus Poseidoniales	GO:0051287	NA	GO:0055114	IPR006140 IPR036291	PF02826		trembl
maxbin_EN_59_norm_006_scaffold_28163_3	0.791587	0.64	0.29	22.01	13.11	A0A381S9K7_9ZZZZ	endo3c domain-containing protein	NA	NA	unclassified sequences; metagenomes; ecological metagenomes	GO:0003824	NA	GO:0006284	IPR011257 IPR003265	PF00730		trembl
maxbin_EN_59_norm_006_scaffold_30177_1	0.788457	0.66	0.3	22.63	13.66	A0A2V3I3F9_9EURY	thioredoxin domain-containing protein	NA	NA	Archaea; Euryarchaeota	GO:0016209 GO:0016491	GO:0016021	NA	IPR000866 IPR036249 IPR013766	PF00578		trembl
maxbin_EN_59_norm_006_scaffold_31064_1	0.730326	1.37	0.66	47.11	29.87	NA	NA	K00759	adenine phosphoribosyltransferase [EC:2.4.2.7]	NA	NA	NA	NA	NA	NA	NA	kofamscan
maxbin_EN_59_norm_006_scaffold_41503_1	1.79176	0.03	0	1	0	NA	No match found	NA	NA	NA	NA	NA	NA	NA	NA	NA	NA

## Sheet: AvC-low
Gene	log(TAD/AVG) Diff	Target_Norm_TAD	Test_Norm_TAD	Target_TAD	Test_TAD	protein_id	product	ko_number	ko_product	taxonomy	function_go	compartment_go	process_go	interpro	pfam	ec_number	database
maxbin_EN_59_norm_006_scaffold_123_26	-0.885832	0.4	0.97	13.81	43.71	A0A2V3I1X6_9EURY	uncharacterized protein	NA	NA	Archaea; Euryarchaeota	NA	NA	NA	NA	NA		trembl
maxbin_EN_59_norm_006_scaffold_298_24	-1.30833	0.1	0.37	3.47	16.53	A0A2V3I0L9_9EURY	uncharacterized protein	NA	NA	Archaea; Euryarchaeota	GO:0046912	NA	NA	IPR016142 IPR002020 IPR036969	PF00285		trembl
maxbin_EN_59_norm_006_scaffold_498_1	-0.967149	0.46	1.21	15.75	54.42	A0A2V3I336_9EURY	3-phosphoglycerate dehydrogenase	NA	NA	Archaea; Euryarchaeota	GO:0051287 GO:0016616	NA	NA	IPR006139 IPR006140 IPR036291	PF00389 PF02826		trembl
maxbin_EN_59_norm_006_scaffold_513_11	-0.533298	0.44	0.75	15.15	33.84	A0A2V3I001_9EURY	ef-hand domain-containing protein	NA	NA	Archaea; Euryarchaeota	GO:0005509	NA	NA	IPR002048 IPR036055	NA		trembl
maxbin_EN_59_norm_006_scaffold_640_12	-0.626702	0.7	1.31	24.16	58.81	A0A432HF75_9EURY	uncharacterized protein	NA	NA	Archaea; Euryarchaeota; Diaforarchaea group; Candidatus Poseidoniia; Candidatus Poseidoniales; unclassified Candidatus Poseidoniales	NA	NA	NA	NA	NA		trembl
maxbin_EN_59_norm_006_scaffold_787_1	-1.46634	0.03	0.13	1	5.94	NA	No match found	NA	NA	NA	NA	NA	NA	NA	NA	NA	NA
maxbin_EN_59_norm_006_scaffold_887_1	-0.721318	0.35	0.72	12.15	32.28	WP_130503569.1	phosphomannomutase/phosphoglucomutase	K15778	phosphomannomutase / phosphoglucomutase [EC:5.4.2.8 5.4.2.2]	Bacteria, Proteobacteria, Gammaproteobacteria, Chromatiales, Ectothiorhodospiraceae, Halopeptonella, Halopeptonella vilamensis	NA	NA	NA	NA	NA	NA	refseq
maxbin_EN_59_norm_006_scaffold_887_2	-0.946928	0.45	1.16	15.43	52.06	A0A432HFT5_9EURY	uncharacterized protein	NA	NA	Archaea; Euryarchaeota; Diaforarchaea group; Candidatus Poseidoniia; Candidatus Poseidoniales; unclassified Candidatus Poseidoniales	NA	GO:0016021	NA	NA	NA		trembl
maxbin_EN_59_norm_006_scaffold_1241_8	-0.802346	0.39	0.87	13.36	39.16	NA	NA	K02124	V/A-type H+/Na+-transporting ATPase subunit K	NA	NA	NA	NA	NA	NA	NA	kofamscan
maxbin_EN_59_norm_006_scaffold_1370_1	-0.541597	0.32	0.55	10.85	24.66	WP_094080694.1	ketoacyl-acp synthase iii	K00648	3-oxoacyl-[acyl-carrier-protein] synthase III [EC:2.3.1.180]	Bacteria, Fusobacteria, Fusobacteriales, Leptotrichiaceae, Leptotrichia, unclassified Leptotrichia, Leptotrichia sp. oral taxon 498	NA	NA	NA	NA	NA	NA	refseq
maxbin_EN_59_norm_006_scaffold_1771_1	-0.639658	0.48	0.91	16.56	41.14	A0A2V3I0J7_9EURY	uncharacterized protein	NA	NA	Archaea; Euryarchaeota	NA	NA	NA	NA	NA		trembl
maxbin_EN_59_norm_006_scaffold_2169_1	-0.577634	0.55	0.98	18.81	44.24	A0A2V3I1Q6_9EURY	uncharacterized protein	NA	NA	Archaea; Euryarchaeota	NA	GO:0016021	GO:0055085	IPR010920 IPR006685 IPR011014 IPR023408	PF00924		trembl
maxbin_EN_59_norm_006_scaffold_2213_1	-0.628609	0.4	0.75	13.64	33.63	A0A075I7G4_9EURY	5-(carboxyamino)imidazole ribonucleotide mutase	NA	NA	Archaea; Euryarchaeota; environmental samples	GO:0034023	NA	GO:0006189	IPR033747 IPR000031 IPR024694 IPR035893	PF00731	5.4.99.18	trembl
maxbin_EN_59_norm_006_scaffold_2213_10	-0.597837	0.22	0.4	7.63	17.97	NA	No match found	NA	NA	NA	NA	NA	NA	NA	NA	NA	NA
maxbin_EN_59_norm_006_scaffold_2329_8	-0.523248	0.32	0.54	11.11	24.27	A0A381S835_9ZZZZ	pyruvate, water dikinase	NA	NA	unclassified sequences; metagenomes; ecological metagenomes	GO:0005524 GO:0046872 GO:0008986	NA	GO:0006094 GO:0006090	IPR013815 IPR008279 IPR006319 IPR018274 IPR000121 IPR036637 IPR002192 IPR015813 IPR040442	PF00391 PF02896 PF01326	2.7.9.2	trembl
maxbin_EN_59_norm_006_scaffold_3376_3	-0.841567	0.25	0.58	8.44	26.18	NA	NA	K01007	pyruvate, water dikinase [EC:2.7.9.2]	NA	NA	NA	NA	NA	NA	NA	kofamscan
maxbin_EN_59_norm_006_scaffold_4851_1	-0.807091	0.29	0.65	10	29.33	WP_010901406.1	geranylgeranylglyceryl/heptaprenylglyceryl phosphate synthase	K17104	phosphoglycerol geranylgeranyltransferase [EC:2.5.1.41]	Archaea, Euryarchaeota, Diaforarchaea group, Thermoplasmata, Thermoplasmatales, Thermoplasmataceae, Thermoplasma, Thermoplasma acidophilum	NA	NA	NA	NA	NA	NA	refseq
maxbin_EN_59_norm_006_scaffold_5721_3	-0.576887	0.41	0.73	13.9	32.87	A0A381SFI5_9ZZZZ	acidppc domain-containing protein	NA	NA	unclassified sequences; metagenomes; ecological metagenomes	NA	GO:0016021	NA	IPR036938 IPR000326	PF01569		trembl
maxbin_EN_59_norm_006_scaffold_6991_8	-1.04145	0.3	0.85	10.46	38.4	A0A432K2Y6_9CHLR	uncharacterized protein	NA	NA	Bacteria; Chloroflexi	NA	GO:0016021	NA	NA	NA		trembl
maxbin_EN_59_norm_006_scaffold_8509_2	-0.930475	0.28	0.71	9.75	31.87	A0A075IFH1_9EURY	thioredoxin domain-containing protein	NA	NA	Archaea; Euryarchaeota; environmental samples	NA	GO:0016021	NA	IPR036249 IPR013766	NA		trembl
maxbin_EN_59_norm_006_scaffold_8671_4	-0.528525	0.56	0.95	19.18	42.56	A0A381WHB3_9ZZZZ	atp-grasp domain-containing protein	NA	NA	unclassified sequences; metagenomes; ecological metagenomes	GO:0005524 GO:0046872	NA	GO:0006464 GO:0006412	IPR011761 IPR013651 IPR013815 IPR041107 IPR004666	PF08443 PF18030		trembl
maxbin_EN_59_norm_006_scaffold_9204_3	-1.7346	0.03	0.17	1	7.72	NA	No match found	NA	NA	NA	NA	NA	NA	NA	NA	NA	NA
maxbin_EN_59_norm_006_scaffold_10342_1	-0.571786	0.35	0.62	11.9	28.02	A0A075G1P9_9EURY	mastigoneme-like protein	NA	NA	Archaea; Euryarchaeota; environmental samples	NA	GO:0016021	NA	IPR009091 IPR000408 IPR011641	PF07699 PF00415		trembl
maxbin_EN_59_norm_006_scaffold_10567_1	-0.67634	0.3	0.59	10.13	26.38	A0A382GGZ9_9ZZZZ	uncharacterized protein	NA	NA	unclassified sequences; metagenomes; ecological metagenomes	NA	NA	NA	NA	NA		trembl
maxbin_EN_59_norm_006_scaffold_12351_1	-0.836248	0.52	1.2	17.72	53.93	NA	NA	K09970	general L-amino acid transport system permease protein	NA	NA	NA	NA	NA	NA	NA	kofamscan
maxbin_EN_59_norm_006_scaffold_14244_1	-0.641854	0.5	0.95	17.1	42.78	A0A2V3HQB5_9EURY	uncharacterized protein	NA	NA	Archaea; Euryarchaeota; Diaforarchaea group; Candidatus Poseidoniia; Candidatus Poseidoniales; Candidatus Thalassarchaeaceae; Candidatus Thalassarchaeum	NA	GO:0016021	NA	IPR002159	PF01130		trembl
maxbin_EN_59_norm_006_scaffold_15041_1	-0.776529	0.46	1	15.87	45	A0A075GX22_9EURY	dna polymerase ii large subunit (dpb1)	NA	NA	Archaea; Euryarchaeota; environmental samples	GO:0003677 GO:0003887 GO:0004518	NA	GO:0006260	IPR004475 IPR016033	PF03833	2.7.7.7	trembl
maxbin_EN_59_norm_006_scaffold_18904_2	-0.834798	0.23	0.53	8.06	23.75	A0A075IAU8_9EURY	oligopeptide transport atp-binding protein appd (abc.pe.a)	NA	NA	Archaea; Euryarchaeota; environmental samples	GO:0005524 GO:0016887	GO:0016021	GO:0015833	IPR003593 IPR003439 IPR017871 IPR013563 IPR027417	PF00005 PF08352		trembl
maxbin_EN_59_norm_006_scaffold_22670_2	-1.2587	0.48	1.69	16.45	75.99	NA	No match found	NA	NA	NA	NA	NA	NA	NA	NA	NA	NA
maxbin_EN_59_norm_006_scaffold_23145_1	-0.633043	0.6	1.13	20.7	50.79	A0A075HSS6_9EURY	uncharacterized protein	NA	NA	Archaea; Euryarchaeota; environmental samples	NA	NA	NA	NA	NA		trembl
maxbin_EN_59_norm_006_scaffold_24328_2	-0.686367	0.74	1.47	25.48	66.34	NA	NA	K03932	polyhydroxybutyrate depolymerase	NA	NA	NA	NA	NA	NA	NA	kofamscan
maxbin_EN_59_norm_006_scaffold_26893_5	-0.707332	0.35	0.71	12.07	32	A0A381SB83_9ZZZZ	uncharacterized protein	NA	NA	unclassified sequences; metagenomes; ecological metagenomes	NA	GO:0016021	NA	NA	NA		trembl
maxbin_EN_59_norm_006_scaffold_26981_1	-0.625429	0.84	1.57	28.75	70.43	NA	NA	K03782	catalase-peroxidase [EC:1.11.1.21]	NA	NA	NA	NA	NA	NA	NA	kofamscan
maxbin_EN_59_norm_006_scaffold_30177_2	-0.842679	0.31	0.72	10.65	32.46	A0A075IAS5_9EURY	vkc domain-containing protein	NA	NA	Archaea; Euryarchaeota; environmental samples	GO:0016491 GO:0048038	GO:0016021	NA	IPR012932 IPR038354	PF07884		trembl
maxbin_EN_59_norm_006_scaffold_47155_2	-0.62253	0.44	0.82	14.92	36.72	NA	No match found	NA	NA	NA	NA	NA	NA	NA	NA	NA	NA

## Sheet: AvD-high
Gene	log(TAD/AVG) Diff	Target_Norm_TAD	Test_Norm_TAD	Target_TAD	Test_TAD	protein_id	product	ko_number	ko_product	taxonomy	function_go	compartment_go	process_go	interpro	pfam	ec_number	database
maxbin_EN_59_norm_006_scaffold_123_27	4.35671	0.39	0	13.49	0	NA	No match found	NA	NA	NA	NA	NA	NA	NA	NA	NA	NA
maxbin_EN_59_norm_006_scaffold_123_28	4.45435	0.43	0	14.88	0	A0A2V3I2I1_9EURY	cchc-type domain-containing protein	NA	NA	Archaea; Euryarchaeota	GO:0003676 GO:0008270	NA	NA	IPR001878	NA		trembl
maxbin_EN_59_norm_006_scaffold_298_7	2.63109	1.25	0.09	42.69	1.01	A0A2V3I0E6_9EURY	bph_2 domain-containing protein	NA	NA	Archaea; Euryarchaeota	NA	GO:0016021	NA	IPR005182	PF03703		trembl
maxbin_EN_59_norm_006_scaffold_587_2	4.18965	0.66	0.01	22.55	0.07	NA	No match found	NA	NA	NA	NA	NA	NA	NA	NA	NA	NA
maxbin_EN_59_norm_006_scaffold_587_3	3.27084	0.79	0.03	27.13	0.3	NA	NA	K09760	DNA recombination protein RmuC	NA	NA	NA	NA	NA	NA	NA	kofamscan
maxbin_EN_59_norm_006_scaffold_884_12	4.15888	0.32	0	11.02	0	NA	No match found	NA	NA	NA	NA	NA	NA	NA	NA	NA	NA
maxbin_EN_59_norm_006_scaffold_975_1	2.48491	0.06	0	2.22	0	NA	NA	K00626	acetyl-CoA C-acetyltransferase [EC:2.3.1.9]	NA	NA	NA	NA	NA	NA	NA	kofamscan
maxbin_EN_59_norm_006_scaffold_975_2	3.63759	0.19	0	6.39	0	A0A7C7PV13_9EURY	uncharacterized protein	NA	NA	Archaea; Euryarchaeota; Diaforarchaea group; Candidatus Poseidoniia; Candidatus Poseidoniales; unclassified Candidatus Poseidoniales	NA	NA	NA	NA	NA		trembl
maxbin_EN_59_norm_006_scaffold_1006_1	2.50144	0.61	0.05	20.74	0.57	A0A382BPM8_9ZZZZ	glyco_trans_4-like_n domain-containing protein	NA	NA	unclassified sequences; metagenomes; ecological metagenomes	NA	NA	NA	IPR028098	PF13439		trembl
maxbin_EN_59_norm_006_scaffold_1006_7	4.58497	0.98	0.01	33.59	0.13	A0A2V3HZK7_9EURY	uncharacterized protein	NA	NA	Archaea; Euryarchaeota	NA	GO:0016021	NA	IPR002765 IPR035439	PF01906		trembl
maxbin_EN_59_norm_006_scaffold_1006_8	5.0876	0.81	0	27.69	0	A0A2V3HZU5_9EURY	upf0145 protein cxx70_11340	NA	NA	Archaea; Euryarchaeota	NA	NA	NA	IPR002765 IPR035439	PF01906		trembl
maxbin_EN_59_norm_006_scaffold_1178_1	3.3322	0.14	0	4.93	0	A0A381XGW6_9ZZZZ	uncharacterized protein	NA	NA	unclassified sequences; metagenomes; ecological metagenomes	GO:0004222	GO:0016021	GO:0071586	IPR003675	PF02517		trembl
maxbin_EN_59_norm_006_scaffold_1340_1	4.70048	0.55	0	18.99	0	A0A432HID5_9EURY	uncharacterized protein	NA	NA	Archaea; Euryarchaeota; Diaforarchaea group; Candidatus Poseidoniia; Candidatus Poseidoniales; unclassified Candidatus Poseidoniales	NA	GO:0016021	NA	NA	NA		trembl
maxbin_EN_59_norm_006_scaffold_1642_6	2.44235	0.23	0.02	8.02	0.26	A0A6L8AIQ8_9ACTN	pts system mannitol-specific eiic component	NA	NA	Bacteria; Actinobacteria; Acidimicrobiia; Acidimicrobiales; Acidimicrobiaceae	NA	NA	NA	IPR036095 IPR013011 IPR003501 IPR029503	PF02302	2.7.1.197	trembl
maxbin_EN_59_norm_006_scaffold_1642_7	3.95124	0.26	0	8.87	0	A0A6L8AHK7_9ACTN	pts sugar transporter subunit iia	NA	NA	Bacteria; Actinobacteria; Acidimicrobiia; Acidimicrobiales; Acidimicrobiaceae	NA	NA	GO:0008643	IPR016152 IPR002178	PF00359		trembl
maxbin_EN_59_norm_006_scaffold_2216_4	3.49651	0.66	0.02	22.61	0.24	A0A2V3HRE8_9EURY	zf-tfiib domain-containing protein	NA	NA	Archaea; Euryarchaeota; Diaforarchaea group; Candidatus Poseidoniia; Candidatus Poseidoniales; Candidatus Thalassarchaeaceae; Candidatus Thalassarchaeum	NA	GO:0016021	NA	IPR027392	PF13453		trembl
maxbin_EN_59_norm_006_scaffold_2342_3	2.81341	0.5	0.03	17.26	0.3	A0A2V3HZW2_9EURY	pa14 domain-containing protein	NA	NA	Archaea; Euryarchaeota	NA	GO:0016021	NA	IPR037524 IPR011658	PF07691		trembl
maxbin_EN_59_norm_006_scaffold_2814_1	2.42037	0.45	0.04	15.34	0.45	WP_048160420.1	lrp/asnc family transcriptional regulator	K03718	Lrp/AsnC family transcriptional regulator, regulator for asnA, asnC and gidA	Archaea, Euryarchaeota, Thermococci, Thermococcales, Thermococcaceae, Thermococcus, Thermococcus sibiricus	NA	NA	NA	NA	NA	NA	refseq
maxbin_EN_59_norm_006_scaffold_4250_5	4.64439	0.52	0	17.79	0	NA	NA	K01004	phosphatidylcholine synthase [EC:2.7.8.24]	NA	NA	NA	NA	NA	NA	NA	kofamscan
maxbin_EN_59_norm_006_scaffold_4250_6	3.46574	0.64	0.02	21.8	0.27	A0A075IGR6_9EURY	oxidoreductase domain-containing protein	NA	NA	Archaea; Euryarchaeota; environmental samples	GO:0016705	NA	NA	IPR022290 IPR011251 IPR036661	PF00296		trembl
maxbin_EN_59_norm_006_scaffold_5667_6	2.63906	0.07	0	2.53	0	A0A382NSJ7_9ZZZZ	uncharacterized protein	NA	NA	unclassified sequences; metagenomes; ecological metagenomes	NA	NA	NA	NA	NA		trembl
maxbin_EN_59_norm_006_scaffold_5721_4	3.52636	0.17	0	5.99	0	NA	No match found	NA	NA	NA	NA	NA	NA	NA	NA	NA	NA
maxbin_EN_59_norm_006_scaffold_6991_1	3.52636	0.17	0	5.88	0	A0A382V0K5_9ZZZZ	uncharacterized protein	NA	NA	unclassified sequences; metagenomes; ecological metagenomes	NA	NA	NA	IPR036388 IPR036390	NA		trembl
maxbin_EN_59_norm_006_scaffold_7218_5	5.33754	1.04	0	35.65	0.02	WP_009611183.1	abc-f type ribosomal protection protein	K06158	ATP-binding cassette, subfamily F, member 3	Bacteria, Firmicutes, Clostridia, Thermoanaerobacterales, Thermoanaerobacteraceae, Caldanaerobacter, Caldanaerobacter subterraneus	NA	NA	NA	NA	NA	NA	refseq
maxbin_EN_59_norm_006_scaffold_7733_1	2.91777	0.74	0.04	25.51	0.48	WP_015282816.1	geranylgeranylglyceryl/heptaprenylglyceryl phosphate synthase	K17104	phosphoglycerol geranylgeranyltransferase [EC:2.5.1.41]	Archaea, Euryarchaeota, Diaforarchaea group, DHVE2 group, Aciduliprofundum, unclassified Aciduliprofundum, Aciduliprofundum sp. MAR08-339	NA	NA	NA	NA	NA	NA	refseq
maxbin_EN_59_norm_006_scaffold_7870_1	5.26786	0.97	0	33.24	0	A0A2V3I077_9EURY	n-acetyltransferase domain-containing protein	NA	NA	Archaea; Euryarchaeota	GO:0008080	GO:0016021	NA	IPR016181 IPR000182	PF00583		trembl
maxbin_EN_59_norm_006_scaffold_7870_2	4.92725	0.69	0	23.5	0	NA	No match found	NA	NA	NA	NA	NA	NA	NA	NA	NA	NA
maxbin_EN_59_norm_006_scaffold_8535_1	3.95124	0.26	0	8.83	0	NA	No match found	NA	NA	NA	NA	NA	NA	NA	NA	NA	NA
maxbin_EN_59_norm_006_scaffold_10342_5	4.47734	0.44	0	15.18	0	WP_111844543.1	aldehyde dehydrogenase	K10217	aminomuconate-semialdehyde/2-hydroxymuconate-6-semialdehyde dehydrogenase [EC:1.2.1.32 1.2.1.85]	Bacteria, Bacteroidetes, Flavobacteriia, Flavobacteriales, Flavobacteriaceae, Aequorivita, Aequorivita antarctica	NA	NA	NA	NA	NA	NA	refseq
maxbin_EN_59_norm_006_scaffold_10567_1	2.30259	0.3	0.03	10.13	0.35	A0A382GGZ9_9ZZZZ	uncharacterized protein	NA	NA	unclassified sequences; metagenomes; ecological metagenomes	NA	NA	NA	NA	NA		trembl
maxbin_EN_59_norm_006_scaffold_11229_2	3.21084	1.24	0.05	42.5	0.57	A0A2V3I012_9EURY	uncharacterized protein	NA	NA	Archaea; Euryarchaeota	NA	NA	NA	NA	NA		trembl
maxbin_EN_59_norm_006_scaffold_14526_1	2.94444	0.57	0.03	19.66	0.33	NA	No match found	NA	NA	NA	NA	NA	NA	NA	NA	NA	NA
maxbin_EN_59_norm_006_scaffold_18398_4	2.34455	2.92	0.28	100	3.03	NA	No match found	NA	NA	NA	NA	NA	NA	NA	NA	NA	NA
maxbin_EN_59_norm_006_scaffold_19227_1	4.94164	0.7	0	23.95	0	A0A6A5L8D4_LUPAL	uncharacterized protein	NA	NA	Eukaryota; Viridiplantae; Streptophyta; Embryophyta; Tracheophyta; Spermatophyta; Magnoliopsida; eudicotyledons; Gunneridae; Pentapetalae; rosids; fabids; Fabales; Fabaceae; Papilionoideae; 50 kb inversion clade; genistoids sensu lato; core genistoids; Genisteae; Lupinus	NA	NA	NA	NA	NA		trembl
maxbin_EN_59_norm_006_scaffold_24236_1	4.26268	0.71	0.01	24.21	0.12	A0A352UAY7_9CHLR	beta_helix domain-containing protein	NA	NA	Bacteria; Chloroflexi; Dehalococcoidia	NA	NA	NA	IPR039448 IPR006626 IPR012334 IPR011050	PF13229		trembl
maxbin_EN_59_norm_006_scaffold_24422_1	2.37955	1.08	0.1	37.13	1.05	A0A432HM45_9EURY	d-2-hydroxyacid dehydrogenase	NA	NA	Archaea; Euryarchaeota; Diaforarchaea group; Candidatus Poseidoniia; Candidatus Poseidoniales; unclassified Candidatus Poseidoniales	GO:0051287	NA	GO:0055114	IPR006140 IPR036291	PF02826		trembl
maxbin_EN_59_norm_006_scaffold_25224_1	3.09104	0.66	0.03	22.54	0.34	B3V6U9_9EURY	glutamine transport system permease protein glnp	NA	NA	Archaea; Euryarchaeota; Diaforarchaea group; Candidatus Poseidoniia; Candidatus Poseidoniales; environmental samples	NA	GO:0016021 GO:0005886	GO:0055085	IPR043429 IPR000515 IPR035906	PF00528		trembl

## Sheet: AvD-low
Gene	log(TAD/AVG) Diff	Target_Norm_TAD	Test_Norm_TAD	Target_TAD	Test_TAD	protein_id	product	ko_number	ko_product	taxonomy	function_go	compartment_go	process_go	interpro	pfam	ec_number	database
maxbin_EN_59_norm_006_scaffold_82_3	-0.675448	0.57	1.12	19.68	12.34	NA	NA	K02907	large subunit ribosomal protein L30	NA	NA	NA	NA	NA	NA	NA	kofamscan
maxbin_EN_59_norm_006_scaffold_82_8	-0.60134	0.57	1.04	19.52	11.43	WP_012997449.1	50s ribosomal protein l6	K02933	large subunit ribosomal protein L6	Archaea, Euryarchaeota, Diaforarchaea group, DHVE2 group, Aciduliprofundum, Aciduliprofundum boonei	NA	NA	NA	NA	NA	NA	refseq
maxbin_EN_59_norm_006_scaffold_82_16	-0.645645	0.97	1.85	33.26	20.31	NA	NA	K03538	ribonuclease P protein subunit POP4 [EC:3.1.26.5]	NA	NA	NA	NA	NA	NA	NA	kofamscan
maxbin_EN_59_norm_006_scaffold_116_2	-0.663647	0.86	1.67	29.54	18.42	A0A075I8Y1_9EURY	uncharacterized protein	NA	NA	Archaea; Euryarchaeota; environmental samples	NA	NA	NA	IPR024619 IPR036388 IPR036390	PF12976		trembl
maxbin_EN_59_norm_006_scaffold_295_9	-0.599415	0.95	1.73	32.41	19.04	A0A075FK20_9EURY	nadh-quinone oxidoreductase subunit j	NA	NA	Archaea; Euryarchaeota; environmental samples	GO:0008137	GO:0016021	NA	IPR001457 IPR042106	PF00499		trembl
maxbin_EN_59_norm_006_scaffold_325_5	-0.614676	0.53	0.98	18.14	10.81	NA	NA	K10725	archaeal cell division control protein 6	NA	NA	NA	NA	NA	NA	NA	kofamscan
maxbin_EN_59_norm_006_scaffold_325_6	-0.592051	0.78	1.41	26.72	15.52	NA	NA	K02991	small subunit ribosomal protein S6e	NA	NA	NA	NA	NA	NA	NA	kofamscan
maxbin_EN_59_norm_006_scaffold_325_9	-0.648411	0.8	1.53	27.46	16.81	WP_082662461.1	duf357 domain-containing protein	K09728	uncharacterized protein	Archaea, Euryarchaeota, Diaforarchaea group, Thermoplasmata, Methanomassiliicoccales, Candidatus Methanomethylophilaceae, Candidatus Methanomethylophilus, unclassified Candidatus Methanomethylophilus, Candidatus Methanomethylophilus sp. 1R26	NA	NA	NA	NA	NA	NA	refseq
maxbin_EN_59_norm_006_scaffold_587_13	-1.05082	0.5	1.43	17.25	15.75	A0A075I6Y8_9EURY	sufc protein atp-binding protein (sufc)	NA	NA	Archaea; Euryarchaeota; environmental samples	GO:0005524 GO:0016887	NA	NA	IPR003593 IPR003439 IPR017871 IPR010230 IPR027417	PF00005		trembl
maxbin_EN_59_norm_006_scaffold_787_1	-1.79176	0.03	0.18	1	2	NA	No match found	NA	NA	NA	NA	NA	NA	NA	NA	NA	NA
maxbin_EN_59_norm_006_scaffold_849_6	-0.631904	1.01	1.9	34.69	20.9	A0A381RJL5_9ZZZZ	uncharacterized protein	NA	NA	unclassified sequences; metagenomes; ecological metagenomes	NA	GO:0016021	NA	IPR019216	PF09889		trembl
maxbin_EN_59_norm_006_scaffold_849_14	-0.926079	0.61	1.54	20.99	16.96	NA	NA	K03238	translation initiation factor 2 subunit 2	NA	NA	NA	NA	NA	NA	NA	kofamscan
maxbin_EN_59_norm_006_scaffold_860_3	-0.682676	0.48	0.95	16.34	10.5	NA	NA	K02996	small subunit ribosomal protein S9	NA	NA	NA	NA	NA	NA	NA	kofamscan
maxbin_EN_59_norm_006_scaffold_887_1	-0.707332	0.35	0.71	12.15	7.76	WP_130503569.1	phosphomannomutase/phosphoglucomutase	K15778	phosphomannomutase / phosphoglucomutase [EC:5.4.2.8 5.4.2.2]	Bacteria, Proteobacteria, Gammaproteobacteria, Chromatiales, Ectothiorhodospiraceae, Halopeptonella, Halopeptonella vilamensis	NA	NA	NA	NA	NA	NA	refseq
maxbin_EN_59_norm_006_scaffold_887_2	-0.647685	0.45	0.86	15.43	9.49	A0A432HFT5_9EURY	uncharacterized protein	NA	NA	Archaea; Euryarchaeota; Diaforarchaea group; Candidatus Poseidoniia; Candidatus Poseidoniales; unclassified Candidatus Poseidoniales	NA	GO:0016021	NA	NA	NA		trembl
maxbin_EN_59_norm_006_scaffold_1241_5	-0.703958	0.92	1.86	31.65	20.45	WP_015284355.1	v-type atp synthase subunit f	K02122	V/A-type H+/Na+-transporting ATPase subunit F	Archaea, Euryarchaeota, Stenosarchaea group, Methanomicrobia, Methanomicrobiales, Methanoregulaceae, Methanoregula, Methanoregula formicica	NA	NA	NA	NA	NA	NA	refseq
maxbin_EN_59_norm_006_scaffold_1771_1	-0.972986	0.48	1.27	16.56	13.94	A0A2V3I0J7_9EURY	uncharacterized protein	NA	NA	Archaea; Euryarchaeota	NA	NA	NA	NA	NA		trembl
maxbin_EN_59_norm_006_scaffold_1771_2	-0.741937	0.3	0.63	10.33	6.97	NA	NA	K01923	phosphoribosylaminoimidazole-succinocarboxamide synthase [EC:6.3.2.6]	NA	NA	NA	NA	NA	NA	NA	kofamscan
maxbin_EN_59_norm_006_scaffold_1890_10	-0.741937	0.3	0.63	10.27	6.96	NA	No match found	NA	NA	NA	NA	NA	NA	NA	NA	NA	NA
maxbin_EN_59_norm_006_scaffold_2169_1	-0.820981	0.55	1.25	18.81	13.71	A0A2V3I1Q6_9EURY	uncharacterized protein	NA	NA	Archaea; Euryarchaeota	NA	GO:0016021	GO:0055085	IPR010920 IPR006685 IPR011014 IPR023408	PF00924		trembl
maxbin_EN_59_norm_006_scaffold_2213_1	-0.955511	0.4	1.04	13.64	11.42	A0A075I7G4_9EURY	5-(carboxyamino)imidazole ribonucleotide mutase	NA	NA	Archaea; Euryarchaeota; environmental samples	GO:0034023	NA	GO:0006189	IPR033747 IPR000031 IPR024694 IPR035893	PF00731	5.4.99.18	trembl
maxbin_EN_59_norm_006_scaffold_2213_10	-1.06784	0.22	0.64	7.63	7.04	NA	No match found	NA	NA	NA	NA	NA	NA	NA	NA	NA	NA
maxbin_EN_59_norm_006_scaffold_2329_8	-1.0229	0.32	0.89	11.11	9.84	A0A381S835_9ZZZZ	pyruvate, water dikinase	NA	NA	unclassified sequences; metagenomes; ecological metagenomes	GO:0005524 GO:0046872 GO:0008986	NA	GO:0006094 GO:0006090	IPR013815 IPR008279 IPR006319 IPR018274 IPR000121 IPR036637 IPR002192 IPR015813 IPR040442	PF00391 PF02896 PF01326	2.7.9.2	trembl
maxbin_EN_59_norm_006_scaffold_2969_2	-0.671168	0.23	0.45	7.96	4.92	A0A075FX93_9EURY	oligosaccharyl transferase	NA	NA	Archaea; Euryarchaeota; environmental samples	GO:0046872 GO:0004576	GO:0016021	GO:0006486	IPR003674	PF02516	2.4.99.21	trembl
maxbin_EN_59_norm_006_scaffold_3376_3	-1.79176	0.25	1.5	8.44	16.46	NA	NA	K01007	pyruvate, water dikinase [EC:2.7.9.2]	NA	NA	NA	NA	NA	NA	NA	kofamscan
maxbin_EN_59_norm_006_scaffold_4851_1	-0.895384	0.29	0.71	10	7.83	WP_010901406.1	geranylgeranylglyceryl/heptaprenylglyceryl phosphate synthase	K17104	phosphoglycerol geranylgeranyltransferase [EC:2.5.1.41]	Archaea, Euryarchaeota, Diaforarchaea group, Thermoplasmata, Thermoplasmatales, Thermoplasmataceae, Thermoplasma, Thermoplasma acidophilum	NA	NA	NA	NA	NA	NA	refseq
maxbin_EN_59_norm_006_scaffold_8509_2	-1.28292	0.28	1.01	9.75	11.13	A0A075IFH1_9EURY	thioredoxin domain-containing protein	NA	NA	Archaea; Euryarchaeota; environmental samples	NA	GO:0016021	NA	IPR036249 IPR013766	NA		trembl
maxbin_EN_59_norm_006_scaffold_8630_2	-0.582216	1	1.79	34.35	19.64	A0A075H968_9EURY	uncharacterized protein	NA	NA	Archaea; Euryarchaeota; environmental samples	NA	GO:0016021	NA	NA	NA		trembl
maxbin_EN_59_norm_006_scaffold_9118_3	-0.726373	0.74	1.53	25.36	16.85	WP_038451159.1	acyl-coa dehydrogenase family protein	K00253	isovaleryl-CoA dehydrogenase [EC:1.3.8.4]	Bacteria, Proteobacteria, Oligoflexia, Bdellovibrionales, Bdellovibrionaceae, Bdellovibrio, Bdellovibrio bacteriovorus	NA	NA	NA	NA	NA	NA	refseq
maxbin_EN_59_norm_006_scaffold_14244_1	-0.760806	0.5	1.07	17.1	11.72	A0A2V3HQB5_9EURY	uncharacterized protein	NA	NA	Archaea; Euryarchaeota; Diaforarchaea group; Candidatus Poseidoniia; Candidatus Poseidoniales; Candidatus Thalassarchaeaceae; Candidatus Thalassarchaeum	NA	GO:0016021	NA	IPR002159	PF01130		trembl
maxbin_EN_59_norm_006_scaffold_15041_1	-1.14117	0.46	1.44	15.87	15.88	A0A075GX22_9EURY	dna polymerase ii large subunit (dpb1)	NA	NA	Archaea; Euryarchaeota; environmental samples	GO:0003677 GO:0003887 GO:0004518	NA	GO:0006260	IPR004475 IPR016033	PF03833	2.7.7.7	trembl
maxbin_EN_59_norm_006_scaffold_17981_1	-0.642885	0.51	0.97	17.38	10.69	A0A075ICP0_9EURY	peptidase m60 domain-containing protein	NA	NA	Archaea; Euryarchaeota; environmental samples	NA	NA	NA	IPR013783 IPR035423 IPR042279 IPR031161	PF17291 PF13402		trembl
maxbin_EN_59_norm_006_scaffold_24284_1	-0.710049	0.88	1.79	30.13	19.71	E7C670_9ACTN	uncharacterized protein	NA	NA	Bacteria; Actinobacteria; marine Actinobacteria clade; environmental samples	NA	NA	NA	NA	NA		trembl
maxbin_EN_59_norm_006_scaffold_26053_3	-0.832909	0.3	0.69	10.33	7.59	NA	No match found	NA	NA	NA	NA	NA	NA	NA	NA	NA	NA
maxbin_EN_59_norm_006_scaffold_26893_5	-0.788457	0.35	0.77	12.07	8.44	A0A381SB83_9ZZZZ	uncharacterized protein	NA	NA	unclassified sequences; metagenomes; ecological metagenomes	NA	GO:0016021	NA	NA	NA		trembl
maxbin_EN_59_norm_006_scaffold_30177_2	-0.770705	0.31	0.67	10.65	7.4	A0A075IAS5_9EURY	vkc domain-containing protein	NA	NA	Archaea; Euryarchaeota; environmental samples	GO:0016491 GO:0048038	GO:0016021	NA	IPR012932 IPR038354	PF07884		trembl

## Sheet: AvE-high
Gene	log(TAD/AVG) Diff	Target_Norm_TAD	Test_Norm_TAD	Target_TAD	Test_TAD	protein_id	product	ko_number	ko_product	taxonomy	function_go	compartment_go	process_go	interpro	pfam	ec_number	database
maxbin_EN_59_norm_006_scaffold_116_15	3.82864	1.38	0.03	47.28	1.09	NA	NA	K09516	all-trans-retinol 13,14-reductase [EC:1.3.99.23]	NA	NA	NA	NA	NA	NA	NA	kofamscan
maxbin_EN_59_norm_006_scaffold_123_27	4.35671	0.39	0	13.49	0	NA	No match found	NA	NA	NA	NA	NA	NA	NA	NA	NA	NA
maxbin_EN_59_norm_006_scaffold_251_13	5.43808	1.15	0	39.29	0	A0A2V3I395_9EURY	mfs domain-containing protein	NA	NA	Archaea; Euryarchaeota	GO:0022857	GO:0016021	NA	IPR011701 IPR020846 IPR036259 IPR001958	PF07690		trembl
maxbin_EN_59_norm_006_scaffold_266_1	5.46383	1.18	0	40.56	0	NA	NA	K05595	multiple antibiotic resistance protein	NA	NA	NA	NA	NA	NA	NA	kofamscan
maxbin_EN_59_norm_006_scaffold_298_7	4.82831	1.25	0.01	42.69	0.21	A0A2V3I0E6_9EURY	bph_2 domain-containing protein	NA	NA	Archaea; Euryarchaeota	NA	GO:0016021	NA	IPR005182	PF03703		trembl
maxbin_EN_59_norm_006_scaffold_498_18	4.38826	1.61	0.02	55.35	0.8	A0A2V3HJ72_9EURY	uncharacterized protein	NA	NA	Archaea; Euryarchaeota	NA	GO:0016021	NA	NA	NA		trembl
maxbin_EN_59_norm_006_scaffold_1340_1	4.70048	0.55	0	18.99	0	A0A432HID5_9EURY	uncharacterized protein	NA	NA	Archaea; Euryarchaeota; Diaforarchaea group; Candidatus Poseidoniia; Candidatus Poseidoniales; unclassified Candidatus Poseidoniales	NA	GO:0016021	NA	NA	NA		trembl
maxbin_EN_59_norm_006_scaffold_1340_2	5.2575	0.96	0	32.81	0	A0A2V3I583_9EURY	uncharacterized protein	NA	NA	Archaea; Euryarchaeota	NA	NA	NA	NA	NA		trembl
maxbin_EN_59_norm_006_scaffold_1642_1	4.06044	0.29	0	9.89	0.14	A0A1H2DBD0_9ACTN	fructose 1-phosphate kinase	NA	NA	Bacteria; Actinobacteria; Micromonosporales; Micromonosporaceae; Actinoplanes	GO:0008662	NA	NA	IPR022463 IPR002173 IPR011611 IPR029056 IPR017583	PF00294	2.7.1.56	trembl
maxbin_EN_59_norm_006_scaffold_1642_2	3.98898	0.27	0	9.39	0	A0A3M2GF12_ACTSX	uncharacterized protein	NA	NA	Bacteria; Actinobacteria; Actinomycetales; Actinomycetaceae; Actinomyces	NA	GO:0016021	NA	NA	NA		trembl
maxbin_EN_59_norm_006_scaffold_1642_3	4.21951	0.34	0	11.64	0.09	WP_015946211.1	phosphoenolpyruvate--protein phosphotransferase	K08483	phosphotransferase system, enzyme I, PtsI [EC:2.7.3.9]	Bacteria, Proteobacteria, Deltaproteobacteria, Desulfovibrionales, Desulfovibrionaceae, Desulfovibrio, Desulfovibrio vulgaris	NA	NA	NA	NA	NA	NA	refseq
maxbin_EN_59_norm_006_scaffold_1642_4	4.27667	0.36	0	12.2	0	A0A6G2JRN5_9ACTN	prd domain-containing protein	NA	NA	Bacteria; Actinobacteria; Acidimicrobiia; Acidimicrobiales	GO:0008982	NA	GO:0009401 GO:0006355	IPR007737 IPR011608 IPR036634 IPR036095 IPR013011 IPR036390	PF05043 PF00874		trembl
maxbin_EN_59_norm_006_scaffold_1642_5	4.15888	0.32	0	11.11	0	NA	NA	K02800	PTS system, mannitol-specific IIC component	NA	NA	NA	NA	NA	NA	NA	kofamscan
maxbin_EN_59_norm_006_scaffold_1642_6	3.82864	0.23	0	8.02	0	A0A6L8AIQ8_9ACTN	pts system mannitol-specific eiic component	NA	NA	Bacteria; Actinobacteria; Acidimicrobiia; Acidimicrobiales; Acidimicrobiaceae	NA	NA	NA	IPR036095 IPR013011 IPR003501 IPR029503	PF02302	2.7.1.197	trembl
maxbin_EN_59_norm_006_scaffold_1642_7	3.95124	0.26	0	8.87	0	A0A6L8AHK7_9ACTN	pts sugar transporter subunit iia	NA	NA	Bacteria; Actinobacteria; Acidimicrobiia; Acidimicrobiales; Acidimicrobiaceae	NA	NA	GO:0008643	IPR016152 IPR002178	PF00359		trembl
maxbin_EN_59_norm_006_scaffold_3429_3	4.15888	0.32	0	11.12	0	NA	No match found	NA	NA	NA	NA	NA	NA	NA	NA	NA	NA
maxbin_EN_59_norm_006_scaffold_4045_4	4.58497	0.98	0.01	33.49	0.35	A0A2A5VPR0_9EURY	uncharacterized protein	NA	NA	Archaea; Euryarchaeota; Diaforarchaea group; Candidatus Poseidoniia; Candidatus Poseidoniales; unclassified Candidatus Poseidoniales	NA	GO:0016021	NA	IPR036938	NA		trembl
maxbin_EN_59_norm_006_scaffold_4250_5	4.64439	0.52	0	17.79	0.16	NA	NA	K01004	phosphatidylcholine synthase [EC:2.7.8.24]	NA	NA	NA	NA	NA	NA	NA	kofamscan
maxbin_EN_59_norm_006_scaffold_4250_6	4.15888	0.64	0.01	21.8	0.51	A0A075IGR6_9EURY	oxidoreductase domain-containing protein	NA	NA	Archaea; Euryarchaeota; environmental samples	GO:0016705	NA	NA	IPR022290 IPR011251 IPR036661	PF00296		trembl
maxbin_EN_59_norm_006_scaffold_5077_5	5.14749	0.86	0	29.51	0	A0A2V3HTY1_9EURY	orotidine 5'-phosphate decarboxylase	NA	NA	Archaea; Euryarchaeota; Diaforarchaea group; Candidatus Poseidoniia; Candidatus Poseidoniales; Candidatus Thalassarchaeaceae; Candidatus Thalassarchaeum	GO:0004590	NA	GO:0006207 GO:0044205	IPR013785 IPR014732 IPR001754 IPR011060	PF00215	4.1.1.23	trembl
maxbin_EN_59_norm_006_scaffold_5721_2	3.85015	0.47	0.01	16.1	0.36	A0A351M0C3_9ACTN	uncharacterized protein	NA	NA	Bacteria; Actinobacteria; Acidimicrobiia; Acidimicrobiales; Acidimicrobiaceae	GO:0003847	NA	GO:0016042	IPR029058 IPR005065	PF03403		trembl
maxbin_EN_59_norm_006_scaffold_6991_7	4.2485	0.7	0.01	24.17	0.49	A0A432K336_9CHLR	uncharacterized protein	NA	NA	Bacteria; Chloroflexi	NA	NA	NA	NA	NA		trembl
maxbin_EN_59_norm_006_scaffold_7870_2	4.92725	0.69	0	23.5	0	NA	No match found	NA	NA	NA	NA	NA	NA	NA	NA	NA	NA
maxbin_EN_59_norm_006_scaffold_10315_2	4.00733	0.55	0.01	18.75	0.49	WP_143735137.1	transposase	K07495	putative transposase	Bacteria, Proteobacteria, Gammaproteobacteria, Methylococcales, Methylococcaceae, Methylocaldum, unclassified Methylocaldum, Methylocaldum sp. 14B	NA	NA	NA	NA	NA	NA	refseq
maxbin_EN_59_norm_006_scaffold_14512_1	4.29046	0.73	0.01	24.88	0.26	NA	NA	K07481	transposase, IS5 family	NA	NA	NA	NA	NA	NA	NA	kofamscan
maxbin_EN_59_norm_006_scaffold_14526_1	4.7362	0.57	0	19.66	0	NA	No match found	NA	NA	NA	NA	NA	NA	NA	NA	NA	NA
maxbin_EN_59_norm_006_scaffold_15862_3	5.2575	0.96	0	32.85	0	A0A2V3HK06_9EURY	uncharacterized protein	NA	NA	Archaea; Euryarchaeota	NA	NA	NA	NA	NA		trembl
maxbin_EN_59_norm_006_scaffold_16221_1	5.2575	0.96	0	33.04	0.05	NA	NA	K07497	putative transposase	NA	NA	NA	NA	NA	NA	NA	kofamscan
maxbin_EN_59_norm_006_scaffold_16221_2	4.98361	0.73	0	24.88	0	NA	NA	K07483	transposase	NA	NA	NA	NA	NA	NA	NA	kofamscan
maxbin_EN_59_norm_006_scaffold_18398_1	4.43082	0.42	0	14.44	0	A0A2E2DV92_9CHLR	aaa_16 domain-containing protein	NA	NA	Bacteria; Chloroflexi	NA	NA	NA	IPR041664 IPR027417	PF13191		trembl
maxbin_EN_59_norm_006_scaffold_18398_4	6.3699	2.92	0	100	0.01	NA	No match found	NA	NA	NA	NA	NA	NA	NA	NA	NA	NA
maxbin_EN_59_norm_006_scaffold_21474_2	5.0689	1.59	0.01	54.36	0.43	NA	NA	K01972	DNA ligase (NAD+) [EC:6.5.1.2]	NA	NA	NA	NA	NA	NA	NA	kofamscan
maxbin_EN_59_norm_006_scaffold_22670_1	4.92725	0.69	0	23.75	0	A0A432JD07_9CHLR	glutamine amidotransferase type-2 domain-containing protein	NA	NA	Bacteria; Chloroflexi	NA	NA	NA	IPR017932 IPR029055	NA		trembl
maxbin_EN_59_norm_006_scaffold_24236_1	4.95583	0.71	0	24.21	0	A0A352UAY7_9CHLR	beta_helix domain-containing protein	NA	NA	Bacteria; Chloroflexi; Dehalococcoidia	NA	NA	NA	IPR039448 IPR006626 IPR012334 IPR011050	PF13229		trembl
maxbin_EN_59_norm_006_scaffold_24422_1	3.98898	1.08	0.02	37.13	0.65	A0A432HM45_9EURY	d-2-hydroxyacid dehydrogenase	NA	NA	Archaea; Euryarchaeota; Diaforarchaea group; Candidatus Poseidoniia; Candidatus Poseidoniales; unclassified Candidatus Poseidoniales	GO:0051287	NA	GO:0055114	IPR006140 IPR036291	PF02826		trembl
maxbin_EN_59_norm_006_scaffold_28286_2	4.91265	0.68	0	23.36	0	A0A2V3I7N1_9EURY	orotidine 5'-phosphate decarboxylase	NA	NA	Archaea; Euryarchaeota	GO:0004590	NA	GO:0006207 GO:0044205	IPR013785 IPR014732 IPR001754 IPR011060	PF00215	4.1.1.23	trembl
maxbin_EN_59_norm_006_scaffold_31064_1	3.82137	1.37	0.03	47.11	1.18	NA	NA	K00759	adenine phosphoribosyltransferase [EC:2.4.2.7]	NA	NA	NA	NA	NA	NA	NA	kofamscan

## Sheet: AvE-low
Gene	log(TAD/AVG) Diff	Target_Norm_TAD	Test_Norm_TAD	Target_TAD	Test_TAD	protein_id	product	ko_number	ko_product	taxonomy	function_go	compartment_go	process_go	interpro	pfam	ec_number	database
maxbin_EN_59_norm_006_scaffold_298_24	-1.30833	0.1	0.37	3.47	13.64	A0A2V3I0L9_9EURY	uncharacterized protein	NA	NA	Archaea; Euryarchaeota	GO:0046912	NA	NA	IPR016142 IPR002020 IPR036969	PF00285		trembl
maxbin_EN_59_norm_006_scaffold_304_1	-0.686546	0.76	1.51	25.99	55.39	A0A2V3I074_9EURY	uncharacterized protein	NA	NA	Archaea; Euryarchaeota	NA	GO:0016021	NA	IPR024671 IPR036259	PF11700		trembl
maxbin_EN_59_norm_006_scaffold_325_5	-0.800393	0.53	1.18	18.14	43.02	NA	NA	K10725	archaeal cell division control protein 6	NA	NA	NA	NA	NA	NA	NA	kofamscan
maxbin_EN_59_norm_006_scaffold_613_3	-0.795663	0.88	1.95	30.12	71.27	NA	NA	K03179	4-hydroxybenzoate polyprenyltransferase [EC:2.5.1.39]	NA	NA	NA	NA	NA	NA	NA	kofamscan
maxbin_EN_59_norm_006_scaffold_640_12	-0.748717	0.7	1.48	24.16	54.08	A0A432HF75_9EURY	uncharacterized protein	NA	NA	Archaea; Euryarchaeota; Diaforarchaea group; Candidatus Poseidoniia; Candidatus Poseidoniales; unclassified Candidatus Poseidoniales	NA	NA	NA	NA	NA		trembl
maxbin_EN_59_norm_006_scaffold_681_1	-0.693147	0.47	0.94	16.1	34.53	NA	NA	K03521	electron transfer flavoprotein beta subunit	NA	NA	NA	NA	NA	NA	NA	kofamscan
maxbin_EN_59_norm_006_scaffold_782_2	-0.648695	1.15	2.2	39.32	80.52	A0A2V3I1V8_9EURY	mfs domain-containing protein	NA	NA	Archaea; Euryarchaeota	GO:0022857	GO:0016021	NA	IPR011701 IPR020846 IPR036259	PF07690		trembl
maxbin_EN_59_norm_006_scaffold_787_1	-2.66259	0.03	0.43	1	15.77	NA	No match found	NA	NA	NA	NA	NA	NA	NA	NA	NA	NA
maxbin_EN_59_norm_006_scaffold_787_8	-0.653407	0.77	1.48	26.31	54.25	WP_124764074.1	glutamine-hydrolyzing carbamoyl-phosphate synthase small subunit	K01956	carbamoyl-phosphate synthase small subunit [EC:6.3.5.5]	Bacteria, Firmicutes, Bacilli, Bacillales, Bacillaceae, Lysinibacillus, Lysinibacillus composti	NA	NA	NA	NA	NA	6.3.5.5	refseq
maxbin_EN_59_norm_006_scaffold_860_3	-0.661398	0.48	0.93	16.34	34.13	NA	NA	K02996	small subunit ribosomal protein S9	NA	NA	NA	NA	NA	NA	NA	kofamscan
maxbin_EN_59_norm_006_scaffold_887_1	-0.933288	0.35	0.89	12.15	32.37	WP_130503569.1	phosphomannomutase/phosphoglucomutase	K15778	phosphomannomutase / phosphoglucomutase [EC:5.4.2.8 5.4.2.2]	Bacteria, Proteobacteria, Gammaproteobacteria, Chromatiales, Ectothiorhodospiraceae, Halopeptonella, Halopeptonella vilamensis	NA	NA	NA	NA	NA	NA	refseq
maxbin_EN_59_norm_006_scaffold_975_4	-0.649228	1.28	2.45	43.98	89.69	NA	NA	K11927	ATP-dependent RNA helicase RhlE [EC:3.6.4.13]	NA	NA	NA	NA	NA	NA	NA	kofamscan
maxbin_EN_59_norm_006_scaffold_1241_8	-1.34707	0.39	1.5	13.36	54.72	NA	NA	K02124	V/A-type H+/Na+-transporting ATPase subunit K	NA	NA	NA	NA	NA	NA	NA	kofamscan
maxbin_EN_59_norm_006_scaffold_1241_9	-1.004	0.48	1.31	16.62	47.95	A0A2V3I4X6_9EURY	v-type atp synthase subunit i	NA	NA	Archaea; Euryarchaeota	GO:0015078	GO:0016021 GO:0033179	NA	IPR002490	PF01496		trembl
maxbin_EN_59_norm_006_scaffold_1370_1	-1.62186	0.32	1.62	10.85	59.26	WP_094080694.1	ketoacyl-acp synthase iii	K00648	3-oxoacyl-[acyl-carrier-protein] synthase III [EC:2.3.1.180]	Bacteria, Fusobacteria, Fusobacteriales, Leptotrichiaceae, Leptotrichia, unclassified Leptotrichia, Leptotrichia sp. oral taxon 498	NA	NA	NA	NA	NA	NA	refseq
maxbin_EN_59_norm_006_scaffold_1960_1	-1.04597	0.52	1.48	17.68	54.08	NA	NA	K02032	peptide/nickel transport system ATP-binding protein	NA	NA	NA	NA	NA	NA	NA	kofamscan
maxbin_EN_59_norm_006_scaffold_1960_2	-0.693147	0.77	1.54	26.54	56.3	NA	NA	K02031	peptide/nickel transport system ATP-binding protein	NA	NA	NA	NA	NA	NA	NA	kofamscan
maxbin_EN_59_norm_006_scaffold_1960_3	-0.825075	0.78	1.78	26.82	65.07	A0A075IF50_9EURY	oligopeptide abc transporter permease (oppc)	NA	NA	Archaea; Euryarchaeota; environmental samples	NA	GO:0016021 GO:0005886	GO:0055085	IPR000515 IPR035906	PF00528		trembl
maxbin_EN_59_norm_006_scaffold_1960_4	-0.648475	1.03	1.97	35.32	72.18	NA	NA	K02033	peptide/nickel transport system permease protein	NA	NA	NA	NA	NA	NA	NA	kofamscan
maxbin_EN_59_norm_006_scaffold_1960_5	-0.941609	0.39	1	13.26	36.5	A0A381YT01_9ZZZZ	uncharacterized protein	NA	NA	unclassified sequences; metagenomes; ecological metagenomes	NA	NA	NA	NA	NA		trembl
maxbin_EN_59_norm_006_scaffold_2213_10	-0.759105	0.22	0.47	7.63	17.17	NA	No match found	NA	NA	NA	NA	NA	NA	NA	NA	NA	NA
maxbin_EN_59_norm_006_scaffold_2276_7	-0.693147	1.38	2.76	47.14	101.08	A0A2V3I1X1_9EURY	cupin	NA	NA	Archaea; Euryarchaeota	NA	NA	GO:0006355	IPR003313 IPR014710 IPR011051	PF02311		trembl
maxbin_EN_59_norm_006_scaffold_2329_8	-1.42461	0.32	1.33	11.11	48.63	A0A381S835_9ZZZZ	pyruvate, water dikinase	NA	NA	unclassified sequences; metagenomes; ecological metagenomes	GO:0005524 GO:0046872 GO:0008986	NA	GO:0006094 GO:0006090	IPR013815 IPR008279 IPR006319 IPR018274 IPR000121 IPR036637 IPR002192 IPR015813 IPR040442	PF00391 PF02896 PF01326	2.7.9.2	trembl
maxbin_EN_59_norm_006_scaffold_2523_2	-0.693147	0.51	1.02	17.38	37.39	NA	NA	K07402	xanthine dehydrogenase accessory factor	NA	NA	NA	NA	NA	NA	NA	kofamscan
maxbin_EN_59_norm_006_scaffold_2969_2	-0.871839	0.23	0.55	7.96	20.15	A0A075FX93_9EURY	oligosaccharyl transferase	NA	NA	Archaea; Euryarchaeota; environmental samples	GO:0046872 GO:0004576	GO:0016021	GO:0006486	IPR003674	PF02516	2.4.99.21	trembl
maxbin_EN_59_norm_006_scaffold_3376_3	-1.65632	0.25	1.31	8.44	47.9	NA	NA	K01007	pyruvate, water dikinase [EC:2.7.9.2]	NA	NA	NA	NA	NA	NA	NA	kofamscan
maxbin_EN_59_norm_006_scaffold_8509_2	-1.03724	0.28	0.79	9.75	28.79	A0A075IFH1_9EURY	thioredoxin domain-containing protein	NA	NA	Archaea; Euryarchaeota; environmental samples	NA	GO:0016021	NA	IPR036249 IPR013766	NA		trembl
maxbin_EN_59_norm_006_scaffold_12351_1	-0.758286	0.52	1.11	17.72	40.72	NA	NA	K09970	general L-amino acid transport system permease protein	NA	NA	NA	NA	NA	NA	NA	kofamscan
maxbin_EN_59_norm_006_scaffold_14244_1	-0.741937	0.5	1.05	17.1	38.55	A0A2V3HQB5_9EURY	uncharacterized protein	NA	NA	Archaea; Euryarchaeota; Diaforarchaea group; Candidatus Poseidoniia; Candidatus Poseidoniales; Candidatus Thalassarchaeaceae; Candidatus Thalassarchaeum	NA	GO:0016021	NA	IPR002159	PF01130		trembl
maxbin_EN_59_norm_006_scaffold_15041_1	-0.725235	0.46	0.95	15.87	34.71	A0A075GX22_9EURY	dna polymerase ii large subunit (dpb1)	NA	NA	Archaea; Euryarchaeota; environmental samples	GO:0003677 GO:0003887 GO:0004518	NA	GO:0006260	IPR004475 IPR016033	PF03833	2.7.7.7	trembl
maxbin_EN_59_norm_006_scaffold_15862_2	-0.766759	0.72	1.55	24.72	56.55	NA	NA	K01004	phosphatidylcholine synthase [EC:2.7.8.24]	NA	NA	NA	NA	NA	NA	NA	kofamscan
maxbin_EN_59_norm_006_scaffold_26893_4	-0.722706	0.5	1.03	17.08	37.84	WP_006748062.1	dna-3-methyladenine glycosylase 2 family protein	K01247	DNA-3-methyladenine glycosylase II [EC:3.2.2.21]	Bacteria, Proteobacteria, Gammaproteobacteria, Chromatiales, Ectothiorhodospiraceae, Thioalkalivibrio, Thioalkalivibrio paradoxus	NA	NA	NA	NA	NA	NA	refseq
maxbin_EN_59_norm_006_scaffold_26893_5	-0.839101	0.35	0.81	12.07	29.69	A0A381SB83_9ZZZZ	uncharacterized protein	NA	NA	unclassified sequences; metagenomes; ecological metagenomes	NA	GO:0016021	NA	NA	NA		trembl
maxbin_EN_59_norm_006_scaffold_27777_1	-0.739428	0.95	1.99	32.43	72.81	A0A382H0A1_9ZZZZ	uncharacterized protein	NA	NA	unclassified sequences; metagenomes; ecological metagenomes	GO:0005509	NA	NA	IPR018247 IPR028974	NA		trembl
maxbin_EN_59_norm_006_scaffold_47155_2	-0.790521	0.44	0.97	14.92	35.54	NA	No match found	NA	NA	NA	NA	NA	NA	NA	NA	NA	NA
